# Supplementary material for: DNA-methylation patterns imply a common cellular origin of virus- and UV-associated Merkel cell carcinoma
Source: Oncogene. 2021 Oct 19;41(1):37–45. doi: 10.1038/s41388-021-02064-1 (PMC8724008; doi:10.1038/s41388-021-02064-1)
Supplement: Supplementary file 2 — Supplementary Table 2 [file 41388_2021_2064_MOESM2_ESM.txt]

Supplementary table 2, corresponding to figure 1 c/d
Differentially methylated probes of VP_MCCs vs UV-MCCs. Negative fold changes indicate lower methylation in VP_MCCs.
probeID	chr	pos	strand	logFC	adj.P.Val	Feature
cg16664405	chr10	111216962	+	-10.1284046424	0.000000001	Island
cg02373750	chr10	111216744	+	-6.6924705908	1.04806559393222E-07	Island
cg06966660	chr10	123923066	-	-10.8140369402	1.82652099312218E-07	TSS
cg10882304	chr10	123923099	-	-10.2082407587	3.87075588931482E-07	TSS
cg24098326	chr10	123923050	+	-9.4026825747	3.87075588931482E-07	TSS
cg21775668	chr6	131147216	+	-6.4945975795	7.27328165007929E-07	TSS
cg21729992	chr20	55200370	-	-9.2679165951	0.00000091	Island
cg07451524	chr10	123923518	-	-6.633482776	1.41883649606811E-06	Island
cg24505678	chr17	29297941	-	-7.8050172935	1.65228763260941E-06	TSS
cg11695245	chr8	75984775	-	-5.7852162474	1.93419940681312E-06	OpenSea
cg21951457	chr10	123923450	+	-6.6549420714	1.93419940681312E-06	Island
cg25799660	chr7	114581290	+	-6.7270151538	2.84345633931451E-06	Body
cg22350900	chr11	101306692	+	-6.0706654758	4.33207034478982E-06	OpenSea
cg19412808	chr1	69916760	+	-4.0400676731	0.000004404	OpenSea
cg14847045	chr7	114559768	+	-6.8775883568	7.55255767542608E-06	Shelf
cg09228327	chr12	24908780	-	-7.2790505324	9.25081842483257E-06	OpenSea
cg05598919	chr7	45128053	+	3.9498512088	9.25081842483257E-06	Island
cg01393632	chr12	103344685	-	-7.2410031128	9.49939633258292E-06	Shore
cg05692711	chr1	217353830	-	-4.7368338197	9.49939633258292E-06	OpenSea
cg26071526	chr10	123923273	+	-7.0644719363	9.845140008472E-06	Island
cg02586174	chr10	29128296	-	-5.6658678204	1.10721192575674E-05	OpenSea
cg24647253	chr7	94997769	+	-6.3823451764	1.10721192575674E-05	Body
cg09811317	chr17	29297826	-	-6.8497450509	1.25263056127628E-05	TSS
cg02839658	chr16	10836231	-	-5.5869820691	1.25263056127628E-05	TSS
cg26931050	chr6	130757762	-	-5.8612107357	1.32675421006868E-05	TSS
cg05836184	chr7	114686942	-	-4.4566445669	1.87418071002335E-05	OpenSea
cg06356201	chr7	114644366	-	-7.2603119389	2.21585657832163E-05	Body
cg13912794	chr14	100937819	-	-7.0688682123	2.21585657832163E-05	Body
cg06733794	chr10	123922970	-	-7.3253867418	2.25871618056776E-05	TSS
cg01931521	chr7	95083918	-	-6.5506752739	2.35852743185465E-05	OpenSea
cg22920417	chr18	74401671	+	-5.8043281611	2.47657279871502E-05	OpenSea
cg06012215	chr10	111216867	-	-10.4012588236	2.53419458394446E-05	Island
cg07927107	chr10	29193234	+	-5.4942017268	2.80004477041443E-05	OpenSea
cg13225215	chr9	13751009	+	-6.3496395255	2.80004477041443E-05	OpenSea
cg03945902	chr10	111216805	-	-6.4009379095	3.20134831391869E-05	Island
cg13600897	chr12	10695942	+	-6.7472002436	3.67437137798906E-05	OpenSea
cg02443129	chr4	160948238	-	-6.23550466	3.67437137798906E-05	OpenSea
cg05095781	chr11	114154812	+	-6.3459416388	3.67437137798906E-05	OpenSea
cg25821304	chr17	29297824	-	-6.8616022756	3.67437137798906E-05	TSS
cg17638468	chr3	112694062	-	-5.9445833721	3.67437137798906E-05	TSS
cg25939488	chr1	69716492	-	-6.4291736171	3.67437137798906E-05	OpenSea
cg08452802	chr7	123992223	-	-5.7322337824	3.67437137798906E-05	OpenSea
cg00014825	chr17	65602810	-	-6.6601953268	4.45990963706472E-05	Body
cg09718037	chr12	117042854	+	-8.2612462358	4.48651423608794E-05	OpenSea
cg04972770	chr10	54223605	-	-6.0891647772	4.68622941310666E-05	OpenSea
cg23975840	chr12	117042895	-	-7.4746552875	0.00005428	OpenSea
cg15670585	chr16	21288557	-	-5.5767471238	0.00005428	Body
cg01929615	chr4	6540063	+	-4.6938977986	0.00005428	OpenSea
cg15258416	chr17	29297842	-	-6.0591048646	0.00005428	TSS
cg14285992	chr7	114740091	-	-5.7897838044	5.61612071472573E-05	Body
cg14657834	chr8	67875441	-	-6.1110551713	5.61612071472573E-05	Island
cg14872824	chr10	29095261	-	-5.737274543	5.61612071472573E-05	Body
cg08209397	chr18	53705668	+	-5.900238835	5.61612071472573E-05	OpenSea
cg06006266	chr20	22334297	+	-5.6538889714	5.61612071472573E-05	OpenSea
cg18518636	chr10	29087354	+	-5.0201484174	5.61612071472573E-05	Body
cg19736047	chr4	177759864	+	-4.9521649529	5.61612071472573E-05	OpenSea
cg25307318	chr10	123923081	-	-7.2757589798	5.61612071472573E-05	TSS
cg13341668	chr3	50359909	+	-9.2400525769	5.69741596484636E-05	TSS
cg27423027	chr6	131147800	+	-5.9160833195	5.76754476858045E-05	TSS
cg16198723	chr3	112359557	-	-5.826110607	5.76754476858045E-05	1stExon
cg23506049	chr12	103228185	-	-5.9848596185	6.83405968884749E-05	OpenSea
cg04941352	chr1	217449388	+	-5.0608244142	0.000069067	OpenSea
cg00531748	chr4	55992689	-	-4.3160497688	6.98052593183273E-05	TSS
cg01248108	chr7	114619572	-	-5.4704247231	6.98981267389432E-05	ExonBnd
cg08428819	chr10	123924042	-	-7.6060123084	7.25698415005928E-05	Body
cg06848047	chr4	90757629	+	-5.5667271464	7.25698415005928E-05	5'UTR
cg03526100	chr10	135394507	-	4.6378370643	7.56065389196032E-05	Shelf
cg09565526	chr4	87812668	-	-4.6495172248	7.92702194784095E-05	Body
cg25432232	chr19	57742423	-	4.2179798766	8.12114066743432E-05	TSS
cg14611086	chr7	93689119	-	-5.8502725474	8.37942302238211E-05	Enhancer
cg22568593	chr10	78850386	-	-5.354688583	0.000089276	Body
cg21693060	chr1	218204703	+	-6.3247766297	9.06129383361778E-05	OpenSea
cg18424233	chr2	107460175	-	-6.4678331638	9.24486960178904E-05	Body
cg18141830	chr6	137242085	+	-5.6738633215	9.24486960178904E-05	TSS
cg09166519	chr12	103344414	+	-7.4173810392	9.58286014896718E-05	Island
cg13787670	chr20	55442511	+	-4.665533947	9.58286014896718E-05	OpenSea
cg02746340	chr6	170239172	-	-7.5021477442	9.58286014896718E-05	Island
cg16667391	chr7	114757333	+	-6.5376643991	9.58286014896718E-05	Body
cg03945529	chr3	188024721	-	-5.4647590972	9.58286014896718E-05	5'UTR
cg09844653	chr12	70093073	-	-3.3314679944	0.000100652	1stExon
cg21296513	chr11	124616925	-	6.6325474653	0.0001034434	Island
cg12271800	chr19	59028764	+	-6.2380490755	0.000103673	Island
cg24367777	chr10	6828769	+	-4.0869587951	0.0001070971	OpenSea
cg07933191	chr4	177760351	-	-4.8037229577	0.0001075937	OpenSea
cg24115681	chr7	114566161	+	-5.4545164904	0.0001224962	Body
cg04268312	chr11	102043542	+	-5.8320067238	0.0001224962	Body
cg01649325	chr1	246198821	+	-6.6795629868	0.0001224962	Body
cg07180085	chr2	102435149	-	-6.2790761625	0.0001277842	Body
cg16619404	chr10	63198774	-	-5.6959649247	0.0001297457	Body
cg03670369	chr6	170239250	-	-10.4812844947	0.0001314308	Island
cg15313018	chr4	161291570	-	-4.3414552167	0.0001314308	OpenSea
cg27504195	chr3	113342400	-	-7.4440485424	0.0001318567	Body
cg00759420	chr6	170239089	+	-4.2245823969	0.0001357035	Island
cg20426866	chr10	123923881	-	-8.0475701399	0.0001455101	Body
cg05431701	chr4	143689297	+	-6.1520052216	0.0001455101	5'UTR
cg22240802	chr6	31827528	-	2.2496282978	0.0001455101	Body
cg21308251	chr7	114439708	+	-5.05836546	0.0001455101	OpenSea
cg07056138	chr8	103120260	+	5.3822290337	0.0001485296	5'UTR
cg10598434	chr19	59028520	-	-5.9065680233	0.0001499856	Island
cg08275159	chr6	5783175	+	-3.6742358836	0.0001511459	OpenSea
cg23648344	chr6	130685485	+	-5.4795343944	0.0001511459	5'UTR
cg26476852	chr7	27204728	-	-4.2198256784	0.0001511459	Island
cg10733251	chr18	28923457	+	-6.2215306661	0.0001511459	Body
cg18326719	chr7	114584129	+	-4.8576784488	0.000153264	Body
cg01457865	chr12	10854139	-	-5.3402102248	0.0001573331	Body
cg23183559	chr8	120685183	-	-6.4776802367	0.0001584856	OpenSea
cg21550107	chr5	141846318	-	-4.6740936692	0.0001628075	OpenSea
cg25225070	chr11	9587743	-	3.2186757951	0.0001650707	Enhancer
cg26195495	chr8	1906338	-	-5.489427061	0.0001650707	3'UTR
cg19627925	chr4	161293800	-	-4.9322714614	0.0001696224	OpenSea
cg14338345	chr9	22447679	-	-5.5905786001	0.0001731269	Island
cg10090568	chr1	217241497	+	-6.5956845504	0.0001731269	5'UTR
cg10541936	chr1	98871610	-	-6.6525147151	0.0001731269	OpenSea
cg16622899	chr7	1577003	-	5.2825126396	0.0001737417	5'UTR
cg27411386	chr17	33409319	+	-6.4311451387	0.0001737417	Body
cg09066361	chr7	126890254	-	-6.509973011	0.0001737417	5'UTR
cg07831164	chr16	10836225	-	-4.7905224383	0.0001806664	TSS
cg15551284	chr4	161240040	+	-5.1727758384	0.0001860946	OpenSea
cg08479747	chr5	122562426	+	-6.916315854	0.0001953572	OpenSea
cg00875779	chr6	45401563	+	-5.1838325904	0.0001955291	Body
cg13818900	chr1	98821970	-	-6.3482206144	0.0002010044	OpenSea
cg26126371	chr2	226141073	+	-5.4950382254	0.0002027012	OpenSea
cg22118524	chr1	217311547	+	-6.5604280163	0.0002190373	TSS
cg08320989	chr4	177575257	-	-4.5871896954	0.0002197872	OpenSea
cg07750582	chr10	54299562	-	-5.8938494342	0.0002202639	OpenSea
cg25398315	chr8	135938022	+	-6.4250231438	0.0002244811	OpenSea
cg00080763	chr16	10836219	-	-5.3207844473	0.0002244811	TSS
cg04817801	chr10	133473805	+	5.2662013322	0.0002256251	OpenSea
cg18505573	chr8	54472469	+	-5.8690969695	0.0002262966	OpenSea
cg16980360	chr17	29298148	+	-3.9033937778	0.0002262966	Island
cg27556492	chr1	218223075	+	-5.8524033274	0.0002262966	OpenSea
cg18872749	chr17	42421993	-	4.7607285214	0.0002396112	TSS
cg04976685	chr17	43449285	+	3.5121189745	0.0002396112	Island
cg01265971	chr3	156398928	+	4.4865433815	0.0002437493	Body
cg02051428	chr11	66276414	+	-4.9927732304	0.0002447519	Body
cg14175779	chr3	130088859	+	-6.7134572219	0.0002447519	5'UTR
cg03547757	chr20	57425515	+	4.6006440829	0.0002522043	3'UTR
cg21095673	chr7	105478993	+	-4.8082018795	0.0002522043	Body
cg25672669	chr1	76004319	+	-5.2643175994	0.0002544291	Body
cg01587686	chr5	129371294	+	-4.9930178307	0.0002570141	Body
cg05118960	chr3	50359978	+	-7.3488243455	0.0002647968	TSS
cg27115863	chr22	37921640	-	3.750991589	0.0002670746	OpenSea
cg00310410	chr2	105852798	-	-5.6312441491	0.0002729595	Shore
cg14135079	chr6	129162860	-	-5.586925644	0.0002750485	OpenSea
cg27539233	chr14	88846229	-	-4.5124412327	0.0002760439	OpenSea
cg18213979	chr17	29297873	-	-6.0176624182	0.0002967758	TSS
cg12500811	chr4	177648950	-	-5.0631763473	0.0002986417	Body
cg01654768	chr7	122744368	+	-5.3598679894	0.0002986417	OpenSea
cg16922900	chr11	124616321	+	6.3067576843	0.0002986417	Island
cg14665745	chr10	29139235	-	-4.9080575099	0.0003015461	Body
cg22711741	chr19	57742444	+	3.7646907546	0.0003116401	Island
cg01027858	chr3	112407713	+	-5.5801701416	0.0003207382	OpenSea
cg15104622	chr4	167448796	+	-5.0698361058	0.0003225983	OpenSea
cg08721837	chr8	99183112	-	-5.6985620227	0.0003225983	OpenSea
cg14976348	chr1	217448814	+	-6.1762785032	0.0003225983	OpenSea
cg19107469	chr20	55200445	+	-4.1810668443	0.0003225983	Island
cg19919143	chr7	114600396	-	-5.6514437144	0.0003284561	Body
cg17208528	chr6	134211114	-	-9.634130904	0.0003352203	Island
cg06655097	chr4	177455600	-	-5.7952911581	0.0003477441	OpenSea
cg12705989	chr20	55583586	+	-5.990641782	0.0003561579	OpenSea
cg25244238	chr19	6730713	+	5.6546429627	0.0003561579	Body
cg22324965	chr1	40838645	+	-3.8468161657	0.0003746229	TSS
cg22970435	chr6	44310228	-	-3.2533368069	0.0003779837	TSS
cg18764358	chr7	85138606	-	-6.2759886973	0.0003788071	OpenSea
cg04539203	chr10	71812330	-	-2.5353012271	0.0003853269	TSS
cg18764814	chr5	1974131	+	-5.1167698156	0.0003853269	OpenSea
cg17379405	chr2	200716738	-	-3.8988935858	0.0003903142	Shore
cg20942323	chr17	45055208	-	-4.617908142	0.0003950406	Shore
cg20509513	chr10	123924085	-	-5.8702410283	0.0003950406	Body
cg08856163	chr5	16937379	-	-5.5457216465	0.0004059644	TSS
cg22055728	chr7	27205658	+	-6.0162615182	0.0004128332	TSS
cg12898442	chr11	124616323	+	7.5897603021	0.0004144326	Island
cg03095358	chr4	46534014	-	-5.8813718027	0.000414548	OpenSea
cg27136740	chr2	172965837	+	-4.909070149	0.000414548	Island
cg15429959	chr1	233927450	+	-4.9656844806	0.000414548	OpenSea
cg27633342	chr15	52588279	-	-3.5828315003	0.0004214447	TSS
cg18054230	chr4	48073623	-	-4.9847972104	0.0004214447	Body
cg10310168	chr1	4376380	+	3.6385547467	0.0004214447	OpenSea
cg01353670	chr3	112512556	-	-5.7865616581	0.0004308539	OpenSea
cg00717946	chr7	114727656	-	-6.7212390187	0.0004308539	Body
cg00042654	chr2	170199708	-	-4.8425862399	0.0004353202	Body
cg23724384	chr7	121806742	-	-4.282221679	0.0004377515	OpenSea
cg26053175	chr19	51858098	-	3.9026569124	0.0004495129	TSS
cg12273483	chr4	167448605	+	-4.7570356881	0.000452428	OpenSea
cg06126815	chr7	95065139	-	-4.0998210004	0.000452428	TSS
cg08330198	chr3	139000525	+	-4.420117406	0.000452428	OpenSea
cg14929173	chr10	29111009	+	-5.8152235857	0.0004555081	OpenSea
cg14165614	chr10	71812101	+	-3.7677427176	0.0004555081	TSS
cg10719029	chr1	218090691	-	-5.155213018	0.0004849105	Body
cg17097782	chr2	19551860	-	-7.6100424978	0.000486724	Island
cg10764068	chr7	27289829	-	-5.3451885363	0.000491157	Shore
cg03400421	chr10	23460371	+	-4.687078148	0.000491157	Shore
cg17277939	chr12	70093008	+	-3.1871856774	0.0004918071	1stExon
cg11290351	chr4	122919312	-	-4.5789920177	0.0004926193	OpenSea
cg08100342	chr6	132109506	-	-5.7999142272	0.0004926193	OpenSea
cg25592907	chr11	73676012	+	-3.9970948887	0.0004981988	Body
cg10515546	chr7	94995293	-	-5.9101772095	0.0004981988	Body
cg18007983	chr7	95022330	-	-5.3175229695	0.0004981988	Body
cg15461781	chr12	25705953	-	-4.8957357823	0.0004981988	5'UTR
cg25705272	chr4	148419694	+	-3.9637648746	0.0004981988	5'UTR
cg10238056	chr7	114459947	-	-6.8640455699	0.0004981988	Enhancer
cg25180968	chr16	21288548	+	-6.0168438023	0.0004981988	Body
cg00680551	chr8	103135595	+	6.3253890913	0.0004981988	5'UTR
cg26982321	chr6	137663088	-	-6.0536006259	0.0005068911	OpenSea
cg03040477	chr21	38753088	+	-4.9105728218	0.0005104431	5'UTR
cg26730347	chr22	32438947	-	-6.2818665776	0.0005183607	TSS
cg25227866	chr17	71489530	-	-5.7337543939	0.0005183607	Body
cg13828440	chr12	10459972	-	-4.6851618704	0.0005198263	TSS
cg01912586	chr1	119543661	+	-5.3377069097	0.0005219395	Shore
cg13085141	chr10	29280409	-	-6.109069853	0.000521999	OpenSea
cg15156975	chr17	43449055	-	3.924282018	0.0005230528	Island
cg01530213	chr7	122840559	+	-6.1309054297	0.0005255136	TSS
cg26358677	chr19	6730734	+	4.4572690377	0.0005262356	Body
cg24597353	chr4	177714618	-	-5.1528432166	0.0005405973	TSS
cg12656361	chr20	55231880	-	-4.6853930658	0.000545792	OpenSea
cg04590184	chr17	29297604	+	-4.8465043544	0.000556814	TSS
cg18977436	chr13	103054076	+	-5.7662597027	0.0005617025	1stExon
cg05075025	chr6	43842160	+	2.1615778386	0.0005617025	OpenSea
cg20016665	chr1	4327481	+	2.0276327278	0.0005634262	OpenSea
cg20168495	chr4	148283066	+	-6.1644772902	0.0005702208	OpenSea
cg05162166	chr22	41684460	-	4.6375180488	0.0005741947	Enhancer
cg17244246	chr4	164417215	+	-3.906159335	0.0005874508	Body
cg03554394	chr4	145111000	+	-4.660414846	0.0005907285	OpenSea
cg13986272	chr5	130328126	+	-5.5682893205	0.0005973054	Shelf
cg07027251	chr10	111216426	-	-6.3419415204	0.0006087091	Shore
cg21184711	chr7	122488330	+	-6.091698308	0.0006103631	Body
cg25934822	chr9	119946643	-	-3.6150132254	0.0006103631	Body
cg01093468	chr20	22419636	+	-4.948195325	0.0006116833	OpenSea
cg18927604	chr12	103214992	+	-6.173446577	0.0006116833	Shelf
cg00602094	chr21	42622722	-	-6.7218831803	0.0006400192	Body
cg14111605	chr8	103121217	-	6.1897164264	0.0006400192	5'UTR
cg08491241	chr17	42421960	-	4.6789333694	0.000657031	TSS
cg20003494	chr4	90757398	+	-6.8872388315	0.0006581602	5'UTR
cg25097241	chr3	139000407	-	-4.3920892617	0.0006581602	OpenSea
cg07159778	chr10	29162739	+	-5.4810078747	0.0006581602	Body
cg17485711	chr11	69240275	-	6.8516099521	0.0006674513	OpenSea
cg05939986	chr3	151693699	-	-3.7905504538	0.0007115213	OpenSea
cg18258482	chr6	117732471	+	-4.2205102677	0.0007115213	Body
cg24877510	chr4	78742376	+	-4.9076784619	0.0007268326	Shore
cg19177771	chr4	142497249	-	-6.4647484447	0.0007314315	OpenSea
cg12275410	chr10	135123239	-	-3.5442242235	0.0007314315	TSS
cg21770330	chr11	124616459	+	6.2507891324	0.0007314315	Island
cg23357404	chr4	145483534	-	-5.3273647914	0.0007314315	OpenSea
cg00408210	chr22	21401992	-	-3.0154608868	0.0007314315	Body
cg09232478	chr1	119548852	+	-4.959143056	0.0007314315	Shore
cg04070847	chr3	112693867	+	-5.4479549911	0.0007329252	1stExon
cg03878722	chr16	76666860	+	5.5258708902	0.0007347096	Shore
cg13696490	chr3	151488006	+	-4.9906002329	0.000736362	TSS
cg13445249	chr18	28957111	+	-4.3970881114	0.0007622346	Body
cg05667883	chr14	88493720	+	-4.8667927405	0.0007652785	TSS
cg27196842	chr9	70972880	+	-4.8665843377	0.0007652785	TSS
cg27216807	chr6	130788615	+	-5.1090250577	0.0007715687	OpenSea
cg03743262	chr7	113728506	+	-4.7457737935	0.000772801	Shore
cg06890441	chr4	142497663	-	-5.199367904	0.0007751188	OpenSea
cg23303685	chr6	157521999	+	-4.9052873684	0.0007751188	Body
cg15208687	chr22	48766103	+	4.0687723865	0.0007751226	OpenSea
cg10155096	chr3	151629331	+	-5.5393789349	0.0007973437	Body
cg18973642	chr15	92888042	+	-4.6337550034	0.0008113593	OpenSea
cg08467103	chr2	65593933	-	6.3306246919	0.000818803	TSS
cg03443943	chr4	177922420	-	-4.7861536191	0.000818803	OpenSea
cg03509655	chr12	103556632	+	-4.2517409699	0.0008430891	Body
cg02897018	chr13	29370574	+	-5.0868201712	0.0008471481	OpenSea
cg27335947	chr11	101317340	-	-4.5326190449	0.0008741489	OpenSea
cg27544731	chr1	75600483	-	-4.697245958	0.0008945115	TSS
cg19319940	chr17	27887431	+	-5.3486899406	0.0008945115	OpenSea
cg23825231	chr17	45054460	+	-5.4700622585	0.0008945115	Shore
cg05617623	chr7	117448617	-	-6.038369311	0.0008951373	Body
cg03587978	chr3	172165696	+	-3.8295025057	0.0008976896	Island
cg22975695	chr17	41640496	-	-4.4167598219	0.0009040416	OpenSea
cg06452354	chr17	43449123	+	5.1294085502	0.0009123964	Island
cg06916059	chr2	207998329	+	-5.3838242172	0.0009143741	Body
cg14360579	chr1	209542809	-	-5.78087727	0.0009143741	Enhancer
cg17922637	chr1	69988995	+	-7.2285336083	0.0009279437	OpenSea
cg08747557	chr11	102583226	+	-4.6474470305	0.0009600842	3'UTR
cg07178969	chr11	59323439	+	-6.4967932423	0.0009734939	OpenSea
cg23238677	chr2	170157334	+	-5.6040691386	0.0010136081	Body
cg17373555	chr17	27397737	+	-4.2911657355	0.0010364819	OpenSea
cg25899902	chr17	36773583	-	-3.5784432498	0.0010370402	OpenSea
cg18019970	chr7	93880468	-	-5.8872790114	0.0010428827	OpenSea
cg04422990	chr6	137241923	+	-5.503169616	0.0010428827	TSS
cg18859219	chr20	55191766	-	-5.4767663006	0.0010428827	OpenSea
cg06486190	chr7	114612269	-	-4.5059550363	0.0010508323	Body
cg14796030	chr12	122687175	-	-4.6661698856	0.001053049	TSS
cg14239045	chr7	94997617	-	-5.8276591985	0.001053049	Body
cg27052582	chr20	37062821	+	-3.515456703	0.0010736545	TSS
cg05443763	chr1	176501887	+	-4.8191752743	0.0010986519	Enhancer
cg09471407	chr2	121261376	+	3.0395103096	0.0010986519	OpenSea
cg00602889	chr20	30240858	+	-5.5283541575	0.0010986519	OpenSea
cg18029406	chr14	30912775	+	-3.988852137	0.0010997601	OpenSea
cg08630533	chr20	55340857	+	-4.8268006415	0.0010997601	OpenSea
cg22129183	chr2	75783509	+	-4.4913050274	0.0010997601	5'UTR
cg12993163	chr3	157821407	+	-7.4913355528	0.0010997601	Island
cg01481265	chr13	29796324	+	-5.8253321077	0.0010997601	Body
cg12687687	chr7	114629171	+	-6.3933261184	0.0010997601	Body
cg11445155	chr5	87777157	-	-5.512652693	0.0010997601	OpenSea
cg09053785	chr11	32500243	+	-5.4776975467	0.001112388	OpenSea
cg02877081	chr9	119183371	-	2.6877579864	0.0011201926	OpenSea
cg18826453	chr4	6540080	+	-4.8312436929	0.0011201926	OpenSea
cg11176151	chr14	104596648	+	3.4349210362	0.0011201926	OpenSea
cg00325531	chr1	75591353	+	-6.3492446586	0.0011201926	Island
cg02729601	chr7	94995740	-	-5.2443091336	0.0011201926	Body
cg01317979	chr6	147226879	-	-4.0746892273	0.0011201926	Body
cg04782776	chr2	172947914	+	-5.6655178462	0.0011252015	Island
cg08902637	chr7	116084320	-	-6.0714159365	0.0011252015	OpenSea
cg02245077	chr7	114849382	+	-5.8601382351	0.0011275414	Body
cg11355075	chr11	89510558	-	-4.0655612849	0.0011284059	OpenSea
cg02014108	chr4	121387950	+	-4.7261407502	0.0011340166	OpenSea
cg01556331	chr4	13656220	-	-3.3445505732	0.0011366898	TSS
cg22702772	chr3	48699012	+	8.4487452089	0.0011633623	Island
cg19126110	chr7	115263754	+	-4.8067418254	0.0011685513	OpenSea
cg02994332	chr10	29194973	-	-5.787713888	0.0011726977	OpenSea
cg20132738	chr1	186528736	-	-4.41929674	0.0011884234	OpenSea
cg05737557	chr1	212570702	-	2.7987401205	0.0011884234	Body
cg10158818	chr21	43088348	+	-5.0729390686	0.0011897354	OpenSea
cg23451528	chr1	75600439	+	-4.1745983315	0.0011993742	TSS
cg25506413	chr11	59323620	+	-5.56671808	0.0012037208	OpenSea
cg26196336	chr6	130702783	+	-6.5290943767	0.0012037208	5'UTR
cg24364668	chr3	112359488	-	-6.1598473071	0.0012169874	1stExon
cg16458589	chr2	103303534	+	-6.566675652	0.0012201313	Body
cg17043019	chr2	9034715	-	3.3776014218	0.0012210787	Body
cg22431309	chr7	140396019	+	-4.6601185983	0.0012263121	TSS
cg20399871	chr7	27204663	-	-3.9296487832	0.001249224	Island
cg26133399	chr12	62583974	+	-5.8202465854	0.0012508584	5'UTR
cg17168956	chr20	30297106	-	-4.3389523263	0.0012508584	Body
cg19327932	chr5	16064633	-	-5.6612473633	0.0012508584	OpenSea
cg08517572	chr7	127532780	-	3.0191636322	0.0012518184	Body
cg11584284	chr6	130690629	+	-5.9570006982	0.0012592361	Shelf
cg12236677	chr6	130741831	-	-5.482875076	0.0012645004	TSS
cg10507346	chr17	73906088	-	-5.0647824694	0.0012645004	Shelf
cg12680737	chr12	10607782	-	-4.0077165239	0.0012761556	TSS
cg12946859	chr2	199002861	-	-2.5639849055	0.0012766468	Body
cg01355382	chr11	45951533	+	-4.4442305631	0.0012766468	3'UTR
cg25024804	chr6	170264858	-	-4.5604781682	0.0012887417	OpenSea
cg07023704	chr2	172965890	-	-6.2985384119	0.0012988867	Island
cg16328882	chr14	55243069	-	-4.1518146343	0.0013174011	Body
cg02438026	chr16	63072440	-	-4.9447130453	0.0013174011	OpenSea
cg20277220	chr4	177560138	+	-5.7561980586	0.0013196822	OpenSea
cg22737478	chr11	113248723	-	-5.6159476712	0.0013217232	OpenSea
cg23295886	chr18	8367314	+	-4.1755252384	0.0013315403	TSS
cg23288335	chr2	172965046	+	-4.4430936987	0.0013445679	Island
cg06482656	chr8	33457681	-	-3.2245108623	0.0013445679	TSS
cg13621317	chr17	73586336	+	-4.3845449375	0.0013780207	Island
cg16810293	chr3	149095743	-	-4.6162763779	0.0013981627	TSS
cg14375478	chr10	30994465	-	-3.932966755	0.0013981627	Enhancer
cg26726230	chr17	79225857	+	-4.6604819239	0.0014026577	Body
cg05816398	chr7	104623427	-	-3.8983794835	0.0014035783	Shore
cg17775218	chr14	88733491	+	-3.7984702745	0.0014157645	Body
cg25714154	chr13	107769911	-	-5.5559366302	0.0014436953	OpenSea
cg09373491	chr10	54201835	-	-4.8794635642	0.0014495061	OpenSea
cg17601343	chr7	116106129	-	-5.6661780509	0.0014495061	OpenSea
cg10277254	chr6	52099209	+	-4.0871212829	0.0014495061	OpenSea
cg04677630	chr1	76004793	-	-6.3995393958	0.0014608876	Body
cg16906641	chr7	93763461	-	-5.6388929723	0.0014641449	OpenSea
cg04923375	chr20	25667316	+	-4.694608943	0.0014643278	1stExon
cg21448145	chr13	103054752	-	-6.3839411207	0.001465359	TSS
cg05675611	chr1	31441274	-	-5.5475130323	0.0014791942	TSS
cg08433999	chr17	73906034	-	-5.8742897085	0.0014834736	OpenSea
cg14711997	chr7	150652864	+	8.6764384163	0.0014866999	Island
cg09002726	chr11	102745934	-	-4.8006233492	0.001504229	TSS
cg04135377	chr6	23181388	-	-4.3369877156	0.0015151371	OpenSea
cg17273043	chr18	77153426	+	-5.0861240823	0.0015151371	Island
cg16210248	chr5	1973774	-	-3.8089665125	0.0015151371	OpenSea
cg19815340	chr3	27770391	+	-5.6850395563	0.0015151371	Shore
cg22922249	chr1	4771125	+	4.7107985105	0.0015171445	Body
cg13287247	chr3	112359534	-	-5.9939522524	0.0015171445	1stExon
cg13861524	chr19	50836391	-	6.1713012734	0.0015171445	Island
cg22658311	chr4	177640279	-	-4.197318969	0.0015171445	Body
cg20617872	chr3	46779226	+	-6.4437177217	0.0015204503	TSS
cg17419818	chr8	103120736	-	6.1431849954	0.0015204503	Enhancer
cg22642690	chr6	151987913	+	-3.8751546096	0.0015204503	Enhancer
cg11700490	chr7	95026937	+	-5.5870579596	0.0015218359	TSS
cg21793441	chr15	40226004	+	-4.8109383296	0.0015278978	TSS
cg03142217	chr13	29315419	-	-4.1727329043	0.0015341249	OpenSea
cg00704592	chr7	92534346	-	-6.2165545695	0.0015341249	Body
cg20295248	chr20	5485270	+	5.7089441249	0.0015341249	TSS
cg04913979	chr3	157821994	-	-7.8133200864	0.0015347482	Body
cg02065387	chr5	161274307	+	-4.0811677827	0.0015439033	TSS
cg17819250	chr8	36380237	-	-3.4990113568	0.0015467192	OpenSea
cg14832023	chr17	41857055	-	-4.8303617739	0.0015472895	TSS
cg23289678	chr8	93631696	-	-4.9409913882	0.0015510955	Body
cg21549677	chr10	29050291	-	-4.8118022451	0.0015719145	Body
cg04545079	chr16	67599924	-	-5.2927609518	0.0015808579	5'UTR
cg04681554	chr7	27283409	-	-5.8175845872	0.0015968597	Island
cg13999176	chr7	105478619	+	-5.5828964062	0.0015968597	Body
cg17232019	chr19	19855966	-	3.0235217601	0.0015968597	OpenSea
cg03604322	chr22	32439052	+	-7.5853612088	0.0016079408	Island
cg26578617	chr4	90757533	+	-5.2658844338	0.0016079408	5'UTR
cg15297936	chr11	59323905	-	-4.0110526247	0.0016079408	OpenSea
cg25360547	chr2	158296011	+	-4.5711218651	0.0016129581	Body
cg25840094	chr1	196945530	-	-4.4430862124	0.0016166202	TSS
cg26995819	chr19	46902695	-	-4.6578380355	0.0016166202	OpenSea
cg13809161	chr17	77648612	+	2.4593410306	0.0016166202	OpenSea
cg00457704	chr7	154587435	+	-4.8613406552	0.001620658	Body
cg02022344	chr2	119633055	+	-4.7111235465	0.0016497016	OpenSea
cg18402973	chr4	37717801	-	-5.4908748469	0.0016579216	OpenSea
cg09084200	chr11	134095863	-	-3.7930742888	0.0016634755	TSS
cg06784129	chr7	95114893	+	-4.5875384617	0.0016925374	TSS
cg09691268	chr16	829882	+	3.0336044352	0.0017072763	Shelf
cg15808301	chr5	6023028	-	2.8247877338	0.0017099878	OpenSea
cg20116555	chr4	167636521	+	-5.0453412813	0.0017162539	OpenSea
cg01589914	chr7	93047418	+	-5.5367206811	0.0017162539	OpenSea
cg25844655	chr16	85187557	-	-2.9733024497	0.0017188853	OpenSea
cg12120729	chr19	2479002	+	-5.2648524163	0.0017632973	Island
cg18256756	chr11	124616407	+	7.5916599629	0.001766096	Island
cg22401280	chr16	70441593	+	-3.3344195011	0.0018013037	5'UTR
cg05098343	chr7	37071686	-	4.392574889	0.0018160459	Enhancer
cg14512813	chr3	187618877	-	-5.1794227684	0.0018160459	OpenSea
cg01244514	chr14	101495847	-	-5.1051813278	0.0018292644	TSS
cg09542210	chr3	157821536	+	-6.7349990095	0.0018292644	Island
cg01537713	chr3	142606818	-	-4.1187186781	0.0018292644	Body
cg14330593	chr2	99194088	+	2.0521575753	0.0018292644	Body
cg10897433	chr8	120586857	-	-4.4239749408	0.0018292644	Enhancer
cg13343661	chr3	171556454	+	-5.1014284196	0.0018376882	OpenSea
cg13773068	chr8	33422591	+	-3.4050859249	0.0018534924	Enhancer
cg24630419	chr1	217311608	-	-4.8608987627	0.0018534924	TSS
cg19707399	chr17	77049357	-	2.4868189014	0.0018534924	OpenSea
cg02467076	chr6	83041312	+	-3.177669047	0.0018534924	OpenSea
cg10398217	chr19	15224914	+	2.5091268549	0.0018581715	Island
cg20141227	chr7	116066544	+	-5.6814988838	0.0018627788	OpenSea
cg08398200	chr9	124113853	+	-5.150017533	0.0018627788	Body
cg11229513	chr8	70984559	-	-6.0061659183	0.0018627788	TSS
cg25258276	chr19	4297015	-	-3.5361501627	0.0018680267	Body
cg10396747	chr1	176505118	+	-3.231088354	0.001881408	5'UTR
cg24472375	chr6	108485102	-	-6.0530670313	0.0018819222	Shore
cg01805510	chr11	102746148	+	-3.465250096	0.0018867296	TSS
cg04126905	chr10	29135197	+	-4.3855898846	0.0018894326	TSS
cg23155467	chr8	120591520	-	-4.4783981672	0.0018894326	Enhancer
cg21745541	chr7	157070312	-	-4.1622341851	0.0018899026	Enhancer
cg13259809	chr5	91002912	+	-4.5884765	0.0018899026	OpenSea
cg15830431	chr8	99952591	+	-3.6132596638	0.001912027	Island
cg12757570	chr11	124615853	+	3.2312530925	0.0019287951	Island
cg06621358	chr3	48699637	-	5.3298831891	0.0019327734	Island
cg18500300	chr7	45128199	+	5.4847211906	0.0019327734	Island
cg21029357	chr11	61601062	-	-4.8620918269	0.0019520313	Enhancer
cg18246442	chr5	1874687	+	-2.7545705123	0.0019763203	Shore
cg11933693	chr5	128212812	-	-4.6080003124	0.0019763203	OpenSea
cg19145584	chr7	65865556	-	2.8953974052	0.0019793625	TSS
cg20842033	chr1	6995520	-	-4.9582612792	0.0019796098	Body
cg21456939	chr1	217250400	-	-5.8893286749	0.0019796098	TSS
cg23535171	chr1	171226354	+	-4.4525541516	0.0019796098	TSS
cg19566113	chr1	204622461	-	-6.8249213647	0.0019813204	5'UTR
cg07089091	chr7	26222905	-	-2.9125246895	0.0019813204	Body
cg16873487	chr10	64498912	-	-4.9746206918	0.0019909898	OpenSea
cg14837955	chr2	102803435	-	-5.349656976	0.0020083594	1stExon
cg13480363	chr6	131147455	+	-4.5335728006	0.0020083594	TSS
cg18066055	chr7	73118933	+	-3.0612981719	0.0020434799	Body
cg09746470	chr10	115317373	+	-5.3230044601	0.0020497733	5'UTR
cg09766820	chr1	75593018	-	-4.3429115696	0.0020549081	TSS
cg02612332	chr17	73906040	-	-5.1394103377	0.0020574334	OpenSea
cg13451242	chr7	134304526	-	-5.3755079262	0.0020574334	OpenSea
cg16364066	chr10	6821184	-	-3.6689209508	0.0020574334	OpenSea
cg06610383	chr9	135949757	+	-4.1492483652	0.0020930796	Shelf
cg21912847	chr11	119239657	+	-2.590662974	0.0020989041	Enhancer
cg10642659	chr1	76077469	-	-6.2265093433	0.0021049792	TSS
cg26101468	chr9	100744297	-	-5.0494557269	0.0021056318	TSS
cg16964389	chr10	118925704	+	-6.1075821506	0.0021189982	Shore
cg21685152	chr7	93023154	+	-4.8278965115	0.0021319782	OpenSea
cg03182945	chr1	53752818	-	-3.4541264062	0.0021341691	Body
cg15368872	chr12	10525233	+	-4.0074218739	0.0021341691	3'UTR
cg15418738	chr4	39087329	+	-3.6542656998	0.0021408992	Body
cg24480012	chr12	62584024	-	-6.574657592	0.0021574481	5'UTR
cg12521225	chr4	46477961	-	-6.790137377	0.0021591067	OpenSea
cg16283208	chr11	59323398	+	-8.3822388632	0.0021650814	OpenSea
cg10604851	chr12	103344336	+	-5.3771144452	0.0021650814	Shore
cg06542869	chr11	102028101	+	-5.1781313554	0.0021650814	Body
cg14222462	chr17	17787685	-	-3.0974061267	0.0021667256	Body
cg08731559	chr7	126890973	-	-5.4272837873	0.0021667256	5'UTR
cg21939898	chr18	24238116	-	-5.8338407236	0.0021790076	TSS
cg22648556	chr4	177796896	+	-6.1633696371	0.0021820478	OpenSea
cg21089930	chr11	58965571	+	-4.7146532088	0.0021820478	Enhancer
cg24200445	chr15	77924697	+	7.9393617911	0.0022051069	Island
cg23889010	chr20	43882990	+	-5.4873943673	0.0022141969	Body
cg02061229	chr11	102651208	-	-5.3058195551	0.0022400564	Body
cg01419136	chr5	121920864	+	-5.996483887	0.0022414587	OpenSea
cg11009695	chr10	29358074	+	-5.5606640383	0.0022414587	OpenSea
cg17647537	chr11	113778957	+	-5.7613003048	0.0022414587	Body
cg03698009	chr7	27204349	+	-6.2037343431	0.0022660391	Island
cg12229394	chr10	64398006	-	-4.3914787538	0.0022794291	Enhancer
cg03721058	chr3	50360041	+	-6.2493629122	0.0022794291	TSS
cg05131334	chr15	77924569	-	3.0212550497	0.0022862005	Island
cg05948372	chr18	19283268	-	-2.8147200352	0.0022862005	Body
cg05971668	chr9	139131430	+	-3.8014765531	0.0023287378	Body
cg06859969	chr4	3749503	+	4.2884810504	0.0023462609	Shore
cg06898293	chr7	114750703	+	-6.4828349431	0.0023490003	OpenSea
cg05457011	chr12	10820367	+	-6.634744513	0.0023490381	5'UTR
cg06710082	chr6	29943408	+	-7.4374627273	0.0023638064	Body
cg16381605	chr22	47338605	+	-5.1168297985	0.0023638064	Enhancer
cg05425213	chr11	124616208	-	4.913920513	0.0023638064	Island
cg19686759	chr8	76035448	-	-5.0095373972	0.0023638064	Enhancer
cg03352185	chr7	94517947	+	-4.871659044	0.0023638064	OpenSea
cg02614657	chr19	1568833	+	5.5634486636	0.0023638064	TSS
cg09101941	chr5	133775258	-	-5.4157642091	0.0023638064	OpenSea
cg07327587	chr16	50679607	+	2.4219421618	0.0023638064	OpenSea
cg08396101	chr8	93515700	-	-3.8616350767	0.0023638064	OpenSea
cg13300273	chr1	200842890	+	-8.9137795056	0.0023646396	Island
cg04465425	chr10	115495879	-	-3.5808092022	0.0023646396	OpenSea
cg05799064	chr20	61172854	-	-5.2278135621	0.0023729186	OpenSea
cg19579160	chr2	173940277	+	-2.5396146531	0.0023751128	TSS
cg01778935	chr7	93997824	+	-5.2041547892	0.0023794278	Enhancer
cg17596819	chr4	161124832	+	-4.9266749661	0.0023928149	OpenSea
cg05465797	chr10	29167857	+	-4.8376955345	0.0023928149	Body
cg19433091	chr15	43426498	-	-3.8401358116	0.0023928149	Body
cg00407546	chr10	8094860	-	-4.8702373543	0.0024067087	Island
cg26355811	chr19	39799379	+	3.9183830455	0.0024221398	Body
cg00523308	chr22	44658793	-	-2.8169886268	0.0024221398	Body
cg02649849	chr9	969473	+	-5.2570506186	0.0024221398	Shore
cg01184539	chr6	116848950	-	-4.6586969097	0.0024221398	TSS
cg12306161	chr10	29179994	-	-5.4679586763	0.0024322426	OpenSea
cg07425646	chr1	4221616	-	-8.4254522542	0.0024343453	Island
cg21332901	chr11	102055346	+	-5.7324063338	0.0024501901	Body
cg26989243	chr16	21206371	+	-5.5602689674	0.0024626132	OpenSea
cg00078025	chr9	117159975	-	-3.2459806561	0.0024696187	Shore
cg05896377	chr7	3920297	-	-4.0842818882	0.0025192648	Body
cg00539399	chr9	100320270	-	-5.7149208372	0.0025378859	Enhancer
cg12923936	chr3	151545748	-	-3.9168507642	0.0025378859	Body
cg27142774	chr1	17971279	+	-3.9442440719	0.0025378859	Body
cg01708284	chr9	911252	+	-6.060618282	0.0025378859	Body
cg08333224	chr4	611926	-	3.658636102	0.0025434224	OpenSea
cg08412044	chr13	110055568	-	-4.4793440944	0.0025685657	Enhancer
cg02256455	chr14	104165475	+	-5.435142712	0.0025773562	Body
cg13479146	chr1	31441314	+	-5.1382324606	0.0025773562	TSS
cg24315815	chr3	145969579	+	-4.5628964767	0.0026165867	TSS
cg23863157	chr4	166678822	-	-4.2652729243	0.0026165867	OpenSea
cg09884146	chr2	65593908	-	5.8772160709	0.0026314876	1stExon
cg01493038	chr7	107818639	-	-4.9969588579	0.0026314876	Body
cg11699186	chr6	131017634	-	-5.3782642593	0.0026340122	OpenSea
cg26783679	chr3	62364171	+	-4.769955769	0.0026369697	Island
cg19762276	chr7	114405613	-	-5.6893557753	0.0026369697	OpenSea
cg14283447	chr21	43735412	+	4.429036303	0.0026369697	1stExon
cg20048037	chr8	120605539	-	-4.7515160196	0.0026521256	Body
cg12981196	chr1	150121234	-	-4.2683199065	0.0026521256	TSS
cg26212583	chr7	93598288	-	-5.4739221347	0.0026704392	OpenSea
cg23526504	chr10	29186780	-	-4.1657768481	0.0026704392	OpenSea
cg27342720	chr8	120033982	+	-4.8739271796	0.0026713719	OpenSea
cg04373123	chr10	29063071	+	-4.7868522789	0.0026840808	Body
cg18392357	chr2	102803624	+	-3.5197141629	0.0026840808	5'UTR
cg18352985	chr1	30150219	-	-6.4750348373	0.0027016456	OpenSea
cg10628205	chr1	61547131	+	-4.96784504	0.0027016456	TSS
cg18616266	chr6	45448233	-	-4.9102937302	0.0027078355	Body
cg15501861	chr5	161274482	-	-5.35671888	0.0027101835	TSS
cg12543245	chr7	116080203	-	-4.4825129868	0.0027256443	OpenSea
cg12094615	chr3	171601772	-	-6.1212108692	0.0027314199	Body
cg01439876	chr1	119543336	-	-6.2352797449	0.0027681565	Island
cg23690680	chr16	2257461	+	-4.669921475	0.0027681565	Body
cg26870192	chr6	137242062	+	-6.0577664754	0.0027681565	TSS
cg21703947	chr10	28958985	-	-4.3269694597	0.0027681565	Shore
cg05733285	chr20	44168184	+	-4.5316841524	0.0027700735	TSS
cg25735492	chr10	8093376	+	-5.1632298432	0.0027735486	Island
cg14824575	chr4	46686231	+	-3.5887449847	0.0028208602	OpenSea
cg06981876	chr7	114646017	-	-5.3307455112	0.0028208602	Body
cg19049061	chr2	9246718	+	-3.6402425745	0.0028208602	OpenSea
cg06567826	chr17	40670743	+	-3.884865419	0.0028332264	Enhancer
cg11282584	chr3	148648604	+	-3.2072062332	0.0028388346	OpenSea
cg00579717	chr5	170289638	-	-6.9835473266	0.0028493894	Island
cg22183373	chr4	24806777	+	2.4764756872	0.0028497104	OpenSea
cg21793421	chr6	131018163	-	-6.6254032165	0.0028497104	OpenSea
cg06570734	chr15	89123958	+	-4.3374152862	0.0028537686	OpenSea
cg01164334	chr12	126926867	+	5.377969688	0.0028537686	TSS
cg01335162	chr22	50065058	+	-5.428246859	0.0028636628	Shore
cg26692162	chr3	150643335	-	-4.2859904439	0.00287928	Enhancer
cg18988435	chr18	12287275	-	-7.9486971902	0.00287928	Island
cg17929951	chr20	44746681	-	2.6464798143	0.0028858196	TSS
cg17634390	chr4	46880132	+	-2.9198965862	0.002894426	5'UTR
cg22524174	chr19	31820763	+	5.6884330281	0.0028969036	Body
cg03051392	chr3	50360176	-	-3.967200788	0.0029048697	TSS
cg16430267	chr4	48988597	+	-4.9374544636	0.0029051567	TSS
cg25202593	chr3	14729104	+	-3.6495027247	0.0029051567	Body
cg02390509	chr8	26682114	-	-5.674780433	0.0029064551	Body
cg18083759	chr2	25108719	-	-4.0710119907	0.0029064551	Enhancer
cg23075506	chr1	212688997	+	-4.1204110043	0.0029177915	Shore
cg11100933	chr5	1174646	-	3.6008354293	0.0029598002	Shelf
cg12583087	chr13	103054118	-	-4.3928704905	0.0029598002	1stExon
cg04859726	chr6	100894513	-	-3.4725934144	0.0029598002	Body
cg08521073	chr12	117314052	-	-3.5222736711	0.0029963647	3'UTR
cg16579144	chr8	852569	-	3.6412032352	0.0030004032	Shelf
cg10520135	chr10	59912965	+	-4.1169695793	0.0030004032	OpenSea
cg02969453	chr1	204622539	-	-5.5965501062	0.0030079052	5'UTR
cg05923687	chr1	63795711	+	-8.4345729492	0.0030153246	Island
cg06424429	chr18	55597915	-	-4.4601179437	0.003024002	OpenSea
cg18932968	chr11	102576469	+	-5.7107670885	0.0030504244	TSS
cg07604566	chr8	99182667	-	-5.3194963934	0.0030560362	OpenSea
cg10931190	chr5	110406506	-	-8.3046554003	0.0030560362	TSS
cg20659967	chr20	22588572	+	-4.7438209272	0.0030560362	TSS
cg20791403	chr4	122898536	+	-4.8006910163	0.0030676517	OpenSea
cg26317376	chr2	73053721	+	2.4776247676	0.0030676517	TSS
cg04903159	chr6	44202699	-	-2.4941702126	0.0030676517	Shelf
cg10946356	chr1	235922479	+	-5.3671934133	0.0030844614	Body
cg12087468	chr10	111217221	-	-4.6000185431	0.0031089559	Shore
cg00297721	chr20	55200767	+	-2.6240254857	0.0031099987	Island
cg08389484	chr7	114649573	-	-3.9986864793	0.0031099987	Body
cg08767838	chr20	62209642	+	2.7094569131	0.0031099987	Island
cg11895993	chr8	125071203	+	-5.4236204171	0.0031099987	ExonBnd
cg11457119	chr2	172959114	+	-4.5550397502	0.0031170013	Shore
cg16675525	chr10	112158529	-	2.7623820789	0.0031170013	Enhancer
cg07554474	chr2	119698443	-	-3.7641660015	0.0031170013	TSS
cg03866862	chr6	33401542	+	2.6716904667	0.0031620444	Body
cg15126137	chr3	171601722	+	-6.5559932313	0.0031657601	Body
cg09739904	chr12	103310839	+	-4.7372274764	0.0031689159	Body
cg15552158	chr2	172953270	+	-5.7612228003	0.0031833621	3'UTR
cg23187629	chr2	220310227	+	-3.6046588388	0.0031833621	Body
cg10186864	chr20	55265119	-	-5.6746518173	0.0032201428	OpenSea
cg17996076	chr8	120606495	+	-3.7840830636	0.0032233136	TSS
cg20728744	chr12	10060142	-	-4.8457621907	0.0032294907	Body
cg18179044	chr5	158737961	+	-5.6465613454	0.0032294907	OpenSea
cg22130008	chr4	155548532	+	-4.0837889584	0.0032424527	Shore
cg14136535	chr11	61159083	-	-4.2772133644	0.0032424527	TSS
cg11552829	chr5	169532721	-	-6.2832388676	0.0032424527	TSS
cg07035517	chr1	226625840	+	-2.980197319	0.003271162	OpenSea
cg25923092	chr5	52539441	+	-3.7068497366	0.0033070395	OpenSea
cg16982073	chr13	112507984	+	5.2848993128	0.0033185274	OpenSea
cg03739287	chr2	38471584	+	-5.881391301	0.0033185274	OpenSea
cg20269707	chr7	135021150	-	2.2018352092	0.0033185274	OpenSea
cg17902219	chr5	84725083	-	-5.3421252179	0.0033185274	OpenSea
cg04443103	chr14	60922815	+	-5.3213567855	0.0033191257	Body
cg26889948	chr8	119941411	-	-5.3218415944	0.0033191257	Body
cg13650313	chr13	107777248	-	-3.5240110738	0.003324539	OpenSea
cg06048636	chr10	29032059	+	-4.5866443356	0.003324539	TSS
cg19809942	chr11	59324029	+	-3.2686603448	0.0033392935	OpenSea
cg05342682	chr7	94953680	+	-4.5780741605	0.0033459101	Body
cg27479617	chr6	45696591	-	-5.2561814424	0.0033600573	OpenSea
cg08859384	chr11	36773072	+	-4.9425175104	0.0033721604	OpenSea
cg12720670	chr7	101688863	+	-3.9214103449	0.0033854801	Body
cg19686637	chr15	85427743	+	-4.5309638971	0.0033858477	TSS
cg03035759	chr22	19280037	-	-3.975335016	0.0033880367	TSS
cg08502322	chr5	167590026	-	-3.3806019363	0.003397224	Body
cg03586474	chr6	137242147	+	-4.8229277452	0.003397224	TSS
cg19776793	chr17	79225974	+	-4.6682231832	0.0034238028	Body
cg04996921	chr15	68907224	+	3.2475400408	0.003426517	Enhancer
cg14960460	chr1	186714982	+	-4.6144375934	0.003431868	OpenSea
cg22508782	chr3	49028594	-	-2.2815825922	0.0035252301	Body
cg20131968	chr17	61850012	-	-2.3924020882	0.0035258824	5'UTR
cg26755700	chr20	56689164	-	-6.4218830187	0.0035285764	OpenSea
cg19714851	chr4	177690764	+	-3.5990003197	0.0035387219	Body
cg17392605	chr12	58289059	+	-5.4880886699	0.0035460183	Shore
cg08224159	chr6	151646312	+	-5.1212356186	0.0035466721	TSS
cg02469871	chr12	103218581	+	-3.4108356338	0.0035466721	Island
cg02450387	chr10	6764316	+	-5.1537536904	0.0035640511	Enhancer
cg10831427	chr2	65594760	+	5.1536109848	0.0035640511	TSS
cg21261985	chr7	93824706	+	-3.1888550271	0.0036093006	OpenSea
cg24255089	chr3	62364390	-	-6.1320177342	0.003611093	Shore
cg12113356	chr3	112359494	-	-5.6839097717	0.0036116051	1stExon
cg06721233	chr6	131180868	-	-4.5507228329	0.0036203832	Body
cg18220863	chr6	34119252	-	-2.3430690829	0.0036248046	Shelf
cg02927655	chr12	27167667	+	-3.4868246085	0.0036388449	TSS
cg18504218	chr19	30206591	+	-2.5008182159	0.0036388449	TSS
cg11688410	chr10	33260748	+	-5.1550850762	0.0036540839	OpenSea
cg11952714	chr1	99126623	+	-4.634356306	0.0036540839	TSS
cg15448210	chr6	33401514	+	4.4857592244	0.0036540839	Body
cg21472835	chr4	46874750	-	-4.091527635	0.0036540839	5'UTR
cg22822219	chr14	24105017	+	3.024825687	0.0036545401	TSS
cg14317648	chr18	28923486	+	-5.6755624585	0.0036545404	Body
cg03855592	chr7	113034122	+	-4.2127351813	0.0036754385	OpenSea
cg02239754	chr4	122917668	-	-6.9832320406	0.0036788773	OpenSea
cg00376294	chr2	65594797	-	3.9887469798	0.0036967784	TSS
cg24278090	chr8	144294095	+	2.7493623973	0.0037403207	TSS
cg13235827	chr21	43035742	+	-5.7687430738	0.0038267841	OpenSea
cg02116953	chr20	20346166	+	-7.3125367828	0.0038500152	Island
cg01302410	chr14	74100891	-	-4.2360402028	0.0038576861	Island
cg19455171	chr14	100943011	-	3.0953127128	0.0038667734	Body
cg14582967	chr1	167178082	+	2.7249217517	0.0038667734	OpenSea
cg13354158	chr16	57148540	-	-4.5060620644	0.0038856705	Body
cg16716196	chr1	184195068	-	-3.0353090414	0.0038856705	OpenSea
cg08351004	chr2	172965650	+	-3.5372918695	0.003898979	Island
cg26547858	chr1	218204613	+	-3.9623847919	0.0038993935	OpenSea
cg19357431	chr12	10100566	+	-3.3120057117	0.0038993935	OpenSea
cg12636543	chr8	137878016	+	2.9631394887	0.0039050049	OpenSea
cg07759237	chr1	150121302	+	-3.4982665642	0.0039050049	TSS
cg20651998	chr16	84273439	-	-3.1517537934	0.0039129293	TSS
cg06078227	chr18	74401218	-	-6.0502762474	0.0039129293	TSS
cg13576175	chr17	504991	+	-4.9086365755	0.0039142482	Body
cg11106489	chr4	125065692	+	-4.3209797634	0.0039203049	OpenSea
cg26295774	chr3	151460366	+	-4.1722725971	0.0039239312	Body
cg15346939	chr3	112512847	-	-5.4352246441	0.0039305562	OpenSea
cg25159668	chr3	151450877	+	-4.6696308103	0.0039305562	TSS
cg24624072	chr6	170239711	-	-5.2432025953	0.0039322563	Shore
cg23346622	chr7	27289195	+	-4.7411139585	0.0039593621	Shore
cg20501518	chr3	157821919	-	-7.4692325847	0.0039930714	Body
cg16191690	chr13	32112359	+	-5.699382334	0.0040187004	OpenSea
cg20336571	chr10	71812134	-	-5.1234469928	0.0040187004	TSS
cg07728944	chr1	101199950	-	-5.1826119307	0.0040187004	Body
cg22111442	chr1	31441196	-	-4.7816529912	0.0040187004	TSS
cg01601050	chr14	25519778	+	-5.1476697856	0.0040241554	TSS
cg09236658	chr6	108485152	+	-5.2739721186	0.0040241554	Shore
cg11736104	chr1	176430983	+	-5.2694665381	0.0040485498	TSS
cg07663052	chr6	45581438	+	-4.3705711241	0.0040505663	OpenSea
cg04362425	chr2	198674838	+	-6.0291677785	0.0040505663	Body
cg27117749	chr4	17782643	-	-4.449606532	0.0040505663	Island
cg11601302	chr19	37118347	+	4.6811185357	0.0040505663	Body
cg01687217	chr7	63651842	+	5.2222322608	0.0040759418	Shore
cg10133888	chr16	2058189	+	-4.8882458789	0.0040888115	Enhancer
cg16916204	chr18	13654049	+	-5.1355399404	0.004099307	OpenSea
cg25062296	chr7	116214057	+	-3.4428842769	0.0041063989	Body
cg05315240	chr20	20346229	-	-7.2901099895	0.0041414065	Island
cg01479491	chr3	188059305	+	-4.5933994225	0.0041471057	5'UTR
cg22999573	chr19	21041260	+	3.8575009649	0.0041471057	OpenSea
cg10672108	chr11	58389987	+	3.1605035241	0.0041477373	TSS
cg02163259	chr20	22666022	+	-4.4077424214	0.0041700975	OpenSea
cg04201752	chr3	50360397	+	-3.7919184122	0.0041700975	TSS
cg13974313	chr4	48129869	-	-4.9505878338	0.0041700975	Body
cg23958988	chr20	22604074	-	-4.402857845	0.0041700975	OpenSea
cg23184226	chr7	97880563	-	-4.5189823862	0.0041700975	5'UTR
cg04537350	chr12	117474003	+	-5.0758768363	0.0041700975	Shelf
cg27436261	chr16	4587672	+	-3.1564505338	0.0041700975	Enhancer
cg20047055	chr12	10608067	-	-3.3925494357	0.0041700975	TSS
cg25316310	chr4	48988801	+	-4.2122962915	0.0041700975	Island
cg25644567	chr2	65593921	-	5.5865534889	0.0041700975	1stExon
cg17739208	chr7	30927257	-	-3.7690219521	0.0041700975	Body
cg10921001	chr4	177860692	-	-3.0092218829	0.0041825919	OpenSea
cg12150256	chr3	50359849	+	-5.4749331624	0.0041908872	TSS
cg01850245	chr6	27569094	+	5.2504280173	0.0041908872	OpenSea
cg00452709	chr8	120591252	+	-4.3273912913	0.0042055802	Body
cg07557790	chr3	12837899	+	-2.2071355389	0.00420581	TSS
cg07763320	chr1	218215521	-	-4.4029448068	0.00420581	TSS
cg09274237	chr3	112359956	-	-3.0429245129	0.0042202913	1stExon
cg01317456	chr10	54392390	-	-4.6470826526	0.0042352548	OpenSea
cg24667034	chr4	22390749	-	2.9050955062	0.0042352548	Body
cg18009000	chr10	71811927	-	-4.5157483152	0.0042352548	TSS
cg03760809	chr20	20344345	+	-5.1972956438	0.0042352548	Shore
cg18959539	chr3	130064079	-	-4.5253004293	0.0042352548	TSS
cg16319136	chr8	54852080	-	-5.761948018	0.0042352548	Body
cg01209909	chr20	55500189	+	-3.8494627699	0.0042352548	Shore
cg16722220	chr17	25309058	+	4.5184656615	0.0042573192	Island
cg17068170	chr4	121439645	+	-3.8668129695	0.0042661851	OpenSea
cg14176099	chr1	154473425	-	-4.8226586222	0.0042700011	TSS
cg10105137	chr11	69240277	+	5.7697553237	0.0042816752	OpenSea
cg15532068	chr9	882740	-	-4.8300082523	0.0042953227	Body
cg09783937	chr11	100870505	+	-4.6583781028	0.0042973922	OpenSea
cg09320595	chr6	31478822	+	4.2393129858	0.0043010038	3'UTR
cg03451178	chr2	172864273	+	-5.3187760181	0.0043010038	TSS
cg00255368	chr1	217310887	-	-3.0574472194	0.0043058581	Island
cg10400174	chr14	101495758	-	-4.3137107597	0.0043058581	TSS
cg07142010	chr1	21901166	+	-4.6340936054	0.0043128444	Body
cg23911767	chr10	15182999	-	-3.4690511513	0.0043190275	ExonBnd
cg27031373	chr5	52627604	-	-4.3540674076	0.0043260505	Enhancer
cg01599633	chr17	65372452	-	-3.7210252179	0.0043262978	TSS
cg12486887	chr19	6238556	-	-5.0707757856	0.0043262978	Enhancer
cg17481936	chr1	116371802	-	-4.5924680626	0.004334209	Shore
cg16407738	chr19	8840785	-	5.9479811989	0.0043515086	TSS
cg24751928	chr20	55964459	-	5.3027506836	0.0043515086	Island
cg04180953	chr18	28743074	-	-5.386337039	0.0043800209	TSS
cg04533202	chr16	5105939	-	3.3249943607	0.004389766	Body
cg09220088	chr3	157822072	+	-6.807821517	0.0043957375	Body
cg01007374	chr21	47392916	-	-3.45381334	0.0043957375	Island
cg00554812	chr9	138996311	-	-2.7528476858	0.0043957375	Shelf
cg05742041	chr10	29275118	+	-5.1030588742	0.0043957375	OpenSea
cg10694781	chr7	132260289	-	-2.6994564935	0.0043957375	5'UTR
cg26467753	chr12	10339077	-	-6.3745099957	0.0044016776	Body
cg09768034	chr16	27537620	+	-4.5556696997	0.0044079617	Body
cg03310937	chr3	8648591	-	-6.7745011359	0.0044079617	OpenSea
cg26937434	chr16	21245151	-	-4.7744338003	0.0044083933	1stExon
cg15506609	chr7	27206073	-	-8.050517842	0.0044083933	TSS
cg21273970	chr4	148267360	+	-5.1541263141	0.0044083933	OpenSea
cg00523188	chr1	4771150	+	4.540817934	0.0044083933	Body
cg08503879	chr1	166002410	-	-4.1245941053	0.0044083933	OpenSea
cg25171969	chr20	6145204	-	-4.8440295812	0.0044147671	OpenSea
cg07323651	chr10	73292019	-	-3.2741463988	0.0044147671	Body
cg19315263	chr19	57020358	+	4.1148638266	0.0044215052	Enhancer
cg04782822	chr11	128634498	-	-3.0889106448	0.0044457736	5'UTR
cg07045330	chr3	62364315	+	-7.1125593859	0.0044622872	Island
cg22610655	chr20	20346426	+	-6.7374283275	0.0044622872	Island
cg18394552	chr5	159428643	+	-6.0938128617	0.0044622872	OpenSea
cg21997973	chr12	24903288	+	-6.6671594936	0.0044622872	Enhancer
cg07963046	chr1	155764892	-	5.7724953317	0.0044622872	Body
cg12499062	chr18	11519034	-	-4.8649137186	0.0044807827	OpenSea
cg14460291	chr16	62071419	+	-2.8456250039	0.0044876402	TSS
cg01501551	chr14	74100860	-	-4.9086115403	0.0044876402	Island
cg06362008	chr15	67439378	+	2.385514364	0.0044972195	5'UTR
cg02735988	chr20	11125380	-	-4.9274054305	0.0044992604	OpenSea
cg01841523	chr17	17925109	-	-5.036925126	0.0045050737	Body
cg03331514	chr7	1577016	-	4.9996206897	0.0045050737	5'UTR
cg05215208	chr11	101329146	+	-3.513748953	0.0045050737	Body
cg12924164	chr7	93587876	-	-4.5644314129	0.0045189981	OpenSea
cg24170085	chr3	15311269	-	3.045916159	0.0045189981	5'UTR
cg10714415	chr1	75594135	+	-5.6867054518	0.0045189981	1stExon
cg09412882	chr11	12271701	+	-3.6487651217	0.0045189981	Body
cg14426126	chr10	2394012	-	4.8995387999	0.0045280475	OpenSea
cg06670039	chr16	12530246	-	-7.7257730106	0.0045649209	Body
cg14665413	chr4	38859728	-	-4.3654430368	0.0045678279	TSS
cg08016161	chr11	134775949	-	-5.0134841264	0.0045700916	OpenSea
cg03450734	chr17	45899862	-	-4.1178192207	0.0045700916	TSS
cg17909890	chr9	22447694	+	-4.9348595418	0.0045700916	Island
cg00402290	chr12	121068134	+	-5.7559820118	0.0045700916	OpenSea
cg14148088	chr14	101495827	+	-5.2690176086	0.0045816604	TSS
cg24728072	chr2	103905529	+	-4.8801956134	0.0045816604	OpenSea
cg24060730	chr7	116193811	+	-6.5542904269	0.0045929641	Body
cg08160460	chr16	67957527	-	-4.3723686819	0.0046075927	Body
cg17689201	chr2	166931073	-	-3.3461083241	0.0046569808	TSS
cg08327744	chr8	33423298	-	-5.8340275001	0.0046599684	Body
cg24266825	chr3	187684611	+	-4.5335587442	0.0046644041	OpenSea
cg07601093	chr7	113792907	-	-3.7027227019	0.0046800441	OpenSea
cg17624891	chr5	127180473	+	-4.2349650702	0.0046800441	OpenSea
cg11239048	chr14	29224912	+	-4.7247425071	0.0046800441	Body
cg03832321	chr18	28955953	-	-4.4192678676	0.0046800441	TSS
cg24432633	chr13	104316630	-	-4.8813223072	0.0046890724	OpenSea
cg20217702	chr3	134094099	+	-4.407071129	0.0046915154	TSS
cg03555227	chr5	170289070	-	-4.92655678	0.0047100656	Island
cg01858205	chr19	6730723	+	4.0844856674	0.0047100656	Body
cg23693335	chr17	17328473	+	2.6713233789	0.0047179556	OpenSea
cg25062380	chr6	84220727	+	-4.5058244755	0.0047179556	TSS
cg04521004	chr3	157821262	-	-5.4251203208	0.0047179556	Island
cg06941824	chr19	6225075	+	-2.931007691	0.0047260469	Body
cg01197005	chr5	147677420	-	-5.3015374944	0.004733581	Body
cg26756436	chr9	132020483	-	4.5694772706	0.0047385665	Shore
cg08204514	chr15	71983789	-	-5.050615226	0.004742156	Body
cg04571056	chr1	77497162	-	3.2262210864	0.0047569649	Body
cg26478107	chr6	26595280	+	-5.0460540006	0.0048081212	Shore
cg03608974	chr2	173940268	-	-3.1497608815	0.004817997	TSS
cg23147574	chr3	147142102	+	-5.7882672478	0.004817997	Shore
cg00509772	chr20	32273129	+	-2.176233164	0.0048291107	Body
cg17977273	chr17	27333515	+	-3.6362599641	0.0048400678	TSS
cg17976824	chr11	83028143	-	2.4143886536	0.0048585408	OpenSea
cg03378525	chr7	5530946	-	-4.2720968401	0.0049229586	Body
cg12632411	chr20	17595355	+	-5.9977594626	0.004933835	Island
cg04176728	chr10	131810494	-	3.6383468457	0.004933835	Shelf
cg10200388	chr1	50896185	-	-5.5978215599	0.004933835	Shelf
cg12961579	chr7	20998402	+	-5.0807957847	0.004933835	Body
cg13842077	chr10	50714003	-	-5.0107166639	0.004933835	Body
cg17795695	chr4	6344449	+	-4.6076375613	0.0049386237	Body
cg07200877	chr11	55649706	+	-4.3259346202	0.0049422964	TSS
cg05945106	chr11	93780194	+	-4.5198103804	0.0049422964	Body
cg00347677	chr1	63795636	+	-5.9653498461	0.0049522945	Island
cg12141665	chr19	18600083	+	-2.4035625286	0.0049522945	Body
cg03883023	chr1	65313938	+	-5.3857488777	0.0049540672	Body
cg17744933	chr19	16599969	+	-4.6903194776	0.0049643541	Body
cg01877366	chr8	141301482	-	-4.3195612235	0.0049770459	Body
cg05161243	chr19	47257181	-	-3.4172758615	0.0050076165	5'UTR
cg11186825	chr11	14275066	+	-3.1467258968	0.0050076165	Body
cg23383138	chr22	30885012	-	-4.0882123405	0.0050088821	3'UTR
cg14878917	chr1	217311209	+	-3.8972221152	0.0050122449	TSS
cg01232552	chr22	25616205	-	-4.1723972479	0.0050139741	5'UTR
cg04677582	chr20	22401517	-	-4.6019420364	0.00504955	TSS
cg10836509	chr1	226299603	-	-5.2768683442	0.0050643947	Shore
cg14667585	chr19	704580	-	3.5273284219	0.0050658835	Shelf
cg12882572	chr17	35851204	-	3.8961812043	0.0050733611	5'UTR
cg09613061	chr12	10605998	+	-3.5502202861	0.0050766595	TSS
cg26583078	chr4	186877778	+	-4.9735987407	0.0050852028	1stExon
cg10351852	chr3	45706990	+	-4.3814141182	0.0050852028	Body
cg21506509	chr22	28194981	-	-6.3663622081	0.0050939634	Island
cg12544612	chr10	102431466	-	-4.4673399849	0.0051142715	Shore
cg21889380	chr1	38675775	+	-4.2430722664	0.0051385149	Body
cg13659378	chr19	47122109	-	-3.9613530917	0.0051992147	Enhancer
cg05683570	chr14	24534725	-	2.0636539977	0.0052004028	Body
cg10968849	chr11	61159047	-	-5.9464601904	0.0052307989	TSS
cg02524941	chr6	33394326	-	6.234896493	0.0052422358	Body
cg02019072	chr2	182521926	+	-5.7156492429	0.0052422358	TSS
cg08561048	chr6	100526709	+	-5.8476995501	0.0052422358	OpenSea
cg26678519	chr14	96054946	-	-5.2405326539	0.0052508415	OpenSea
cg10356648	chr18	28897048	-	-5.0594784916	0.0052508415	TSS
cg22445033	chr14	105348195	-	-3.3668865218	0.0052532308	Body
cg07531268	chr2	19551750	-	-6.8036947589	0.0052548275	Island
cg06771958	chr6	84234463	-	-3.5664408025	0.0052790145	3'UTR
cg25553170	chr10	23094532	+	-5.4202273369	0.005288095	OpenSea
cg22582934	chr2	126777	+	2.1615564206	0.005288813	OpenSea
cg00200803	chr20	44838776	-	-2.8563293347	0.005288813	Body
cg00622880	chr13	52379315	+	-4.5257588093	0.005288813	TSS
cg02034457	chr6	131964576	-	-3.2696651171	0.0053051999	Body
cg20816107	chr2	198811420	-	-4.2318380936	0.0053136155	Body
cg02451508	chr20	17595472	-	-3.2296153772	0.005322227	Island
cg19931770	chr6	83493504	-	-5.130680573	0.005322227	OpenSea
cg27494470	chr6	84172561	+	-4.672503369	0.005322227	OpenSea
cg18648125	chr7	115573765	-	-4.5917925024	0.005322227	OpenSea
cg06368201	chr6	130741902	+	-4.6747689683	0.005322227	TSS
cg04452756	chr11	45582697	-	-3.6721585966	0.0053511214	OpenSea
cg13432294	chr1	8937640	-	-2.7175647421	0.0053599352	5'UTR
cg25800329	chr4	167543720	+	-5.678384163	0.0053912667	OpenSea
cg02182310	chr7	98408365	+	-5.9419819333	0.005407084	OpenSea
cg08608465	chr6	131179610	-	-5.8176957111	0.005407084	Body
cg21540530	chr2	188583082	+	-4.7987959781	0.005407084	OpenSea
cg15410741	chr1	65363974	+	4.2530691255	0.005407084	Enhancer
cg27041049	chr14	31345003	+	-5.5662572581	0.005407084	Body
cg13372879	chr2	172948073	+	-5.2920124026	0.0054186054	Island
cg03324695	chr1	239115428	+	-4.2644140816	0.0054317765	OpenSea
cg02675724	chr18	9737705	+	-3.9316651557	0.0054317765	Body
cg06643849	chr19	57742421	-	3.6406983294	0.0054324782	TSS
cg22377345	chr11	17413331	-	-3.7200459815	0.005439245	Shelf
cg12199757	chr4	161050647	+	-2.3286014155	0.0054594706	OpenSea
cg02501880	chr8	134905935	-	2.4786730463	0.0054594706	Enhancer
cg11550950	chr13	32297002	+	-5.9691785988	0.0055223955	OpenSea
cg06373648	chr6	33401536	+	2.9576135019	0.0055447983	Body
cg06343183	chr19	38232002	+	4.6897338203	0.0055511488	Body
cg01346147	chr6	36317409	+	-3.4809685183	0.0055536129	OpenSea
cg21055684	chr5	107005047	+	-5.3779965083	0.005554742	Body
cg09262995	chr19	30851680	+	5.3455754571	0.0055583899	OpenSea
cg04198144	chr15	69364848	-	-4.7452881386	0.0055583899	Body
cg11012643	chr3	185138857	-	-5.5812166061	0.0055583899	5'UTR
cg01348733	chr17	33700757	-	5.1513409316	0.0055707678	TSS
cg15422075	chr1	171226337	+	-4.3218562822	0.0055710731	TSS
cg17637740	chr7	99103821	+	-2.5105158376	0.0055954225	Body
cg01285501	chr7	27206461	+	-6.0472166938	0.0056059638	TSS
cg24437311	chr3	44753069	+	4.7228308654	0.005609846	TSS
cg10682803	chr16	88850895	-	5.6911797939	0.005609846	Island
cg23873669	chr5	170289421	-	-6.6072403623	0.0056189443	Island
cg02643054	chr7	27206544	+	-5.3323725508	0.0056483647	TSS
cg02825196	chr7	113850541	+	-5.0479625941	0.0056751173	Body
cg09084512	chr1	213933422	-	-3.9742730348	0.0057506922	OpenSea
cg14798721	chr6	92007802	+	4.4191575317	0.0057651636	OpenSea
cg12065138	chr1	4771201	-	5.1091852171	0.005765919	Body
cg02218496	chr2	172948176	-	-3.7528133715	0.0057890333	Island
cg22993563	chr1	99386064	+	-5.0863341617	0.0057890333	Body
cg05369942	chr4	142228617	-	-4.2261891208	0.0057890333	OpenSea
cg23072629	chr2	239195537	+	-4.2236352431	0.0058230739	5'UTR
cg13165452	chr10	64393748	+	-3.2952358408	0.0058874931	5'UTR
cg19746343	chr1	235290405	-	-3.7355419979	0.0058886517	Body
cg26573518	chr17	33700745	-	4.250789075	0.0058901115	TSS
cg25401138	chr16	21291358	-	-4.5848273472	0.0059235188	5'UTR
cg11113216	chr12	132847641	+	-6.8376607707	0.0059435074	Island
cg10142396	chr6	45504222	-	-6.1139455541	0.006006952	Body
cg17509306	chr7	93575785	-	-6.0131581424	0.006006952	OpenSea
cg04052852	chr3	139000427	+	-3.7726957341	0.0060173499	OpenSea
cg02876424	chr14	64931661	+	-2.3894033571	0.0060173499	TSS
cg16818286	chr3	189561098	+	-3.5793707067	0.0060173499	Body
cg04227860	chr4	88554569	+	-3.6480044447	0.0060173499	OpenSea
cg03327018	chr9	117049852	+	-4.1091809486	0.0060173499	Body
cg13250722	chr10	49490160	-	2.6151747562	0.0060173499	OpenSea
cg10863922	chr6	2892150	+	-7.1833567788	0.0060222672	Island
cg20592017	chr15	40364740	+	-5.8673694337	0.0060222672	OpenSea
cg19233472	chr5	169532752	-	-4.8012157752	0.0060222672	TSS
cg25070532	chr9	37994514	-	-3.6035013825	0.0060222672	Body
cg02988947	chr17	61778813	+	-4.0643030697	0.0060222672	TSS
cg09430223	chr11	2871423	+	2.5029836384	0.0060525852	Island
cg21490980	chr12	103311138	-	-5.2669493981	0.0060668902	Island
cg09760403	chr16	17090863	-	-5.4038341864	0.0060668902	OpenSea
cg02229757	chr16	15685126	+	5.3310222181	0.0060668902	Enhancer
cg07571531	chr6	134216081	+	-5.177945182	0.0060668902	3'UTR
cg16698281	chr16	89202896	+	-2.5801300485	0.0060668902	Body
cg19818271	chr7	77468418	+	5.5024187245	0.0060668902	TSS
cg23244913	chr6	29943401	+	-7.2811694311	0.0060668902	Body
cg14184907	chr12	90257229	+	-5.6715843775	0.0060796356	OpenSea
cg09279417	chr22	39759966	+	-3.45100283	0.0061138856	TSS
cg10893823	chr12	103311064	-	-4.9009190689	0.006119792	Island
cg01960816	chr10	104217491	+	-4.684310879	0.0061234846	Shelf
cg01242354	chr17	79226323	+	-4.5794863765	0.0061234846	Body
cg23765518	chr6	117150230	-	-3.3941369369	0.0061234846	TSS
cg16624991	chr8	119931917	-	-4.2960182847	0.0061234846	OpenSea
cg14743902	chr7	113350088	+	-3.1686783265	0.0061234846	OpenSea
cg16219860	chr3	158679875	-	-4.1077192271	0.0061234846	OpenSea
cg11311289	chr2	29204142	+	4.5012611656	0.0061265553	TSS
cg19739407	chr20	55200749	+	-2.3211161522	0.0061325418	Island
cg16245318	chr18	47392123	+	-3.9988396249	0.0061449302	Body
cg19041398	chr4	1792083	-	-4.5815390887	0.0061656894	Shelf
cg03021388	chr3	99565499	-	4.8410905375	0.0061656894	Body
cg05701204	chr15	43425524	-	-3.3129566193	0.0061656894	TSS
cg09234378	chr15	90455792	-	8.2258129169	0.0061656894	Island
cg12967723	chr7	100464145	+	-2.5227684224	0.006175732	TSS
cg22123490	chr11	101455168	-	-3.9542752386	0.0061861202	TSS
cg16102163	chr3	112494145	+	-4.4739604652	0.0061861202	OpenSea
cg04465079	chr19	57185563	+	5.0886480125	0.0061939749	TSS
cg10117737	chr21	43088540	-	-3.9407646806	0.0061939749	OpenSea
cg19073625	chr5	172895274	+	-3.5888596593	0.006211772	OpenSea
cg20780811	chr5	170289021	+	-4.4793685814	0.006297748	Island
cg23945633	chr18	12287301	-	-4.6966090542	0.0063283393	Island
cg25066772	chr14	93136682	+	-3.793031278	0.0063343225	Body
cg07469815	chr2	174049232	+	3.2712138947	0.0063467609	Body
cg00530492	chr6	29943464	+	-6.2898974061	0.0063491349	Body
cg23181443	chr11	102740504	+	-2.0611330945	0.0063505592	Body
cg10815625	chr1	165323768	-	-6.0540085313	0.0063512436	Island
cg14346243	chr4	90757452	+	-4.365468197	0.0063525923	5'UTR
cg17534329	chr6	131180189	-	-4.6836526395	0.0063525923	Body
cg16347256	chr1	57285160	+	-4.4055663961	0.0063553035	1stExon
cg14454769	chr3	184249490	-	-3.2969515294	0.0063680171	Enhancer
cg17601642	chr3	129995562	-	-5.3797860109	0.0063680171	OpenSea
cg00174743	chr21	47812611	-	-4.4218674252	0.0063680171	Body
cg14037641	chr22	26752859	+	3.1440893958	0.0063692945	Body
cg16896205	chr1	111413643	+	-2.9347124861	0.0063698003	TSS
cg02954903	chr3	112359935	-	-5.7787519679	0.0063766926	1stExon
cg22930773	chr4	148413287	-	-5.5932463229	0.0063766926	Body
cg10623198	chr12	6949114	+	-2.9458915186	0.0063766926	TSS
cg00664222	chr8	124934735	-	-3.5923403069	0.0063777473	5'UTR
cg13417399	chr8	36621678	-	-5.3048677784	0.0063777473	OpenSea
cg16913789	chr7	27204005	-	-3.9786825871	0.0063777473	Island
cg07946345	chr3	188276773	+	-5.8667614122	0.0063838653	Body
cg22385983	chr9	27426567	+	2.4018742879	0.0063896378	Body
cg10227629	chr1	217325755	-	-5.1668537349	0.0064163067	OpenSea
cg12169996	chr19	29195987	+	3.4129291155	0.0064278678	Body
cg24570094	chr16	30041443	-	-3.0263046085	0.0064442733	Body
cg18147098	chr1	212688916	+	-2.9716035728	0.0064442733	Shore
cg23639368	chr6	108485182	+	-5.1752523056	0.0064442733	Shore
cg03185453	chr6	29988124	+	3.0168030053	0.0064787943	Body
cg15758896	chr6	157519787	-	-4.0135391327	0.0064816076	Body
cg03962200	chr22	31518707	-	-3.7944216928	0.0064816076	TSS
cg04280672	chr10	123822854	-	4.7702508468	0.0065219587	Enhancer
cg03671391	chr3	72207367	+	-3.4678750077	0.0065219587	Body
cg16138677	chr14	24564438	-	-3.0628457376	0.0065219587	5'UTR
cg05787063	chr10	6740633	-	-4.8380895781	0.0065219587	OpenSea
cg00775463	chr2	238467902	+	-2.2758669103	0.0065219587	OpenSea
cg19304800	chr5	153853057	-	-5.4808210106	0.0065219587	Island
cg24138867	chr14	95374254	+	-4.284259516	0.0065303657	OpenSea
cg26705986	chr12	123464567	-	-2.9073866958	0.0065303657	TSS
cg03664321	chr4	148265949	-	-4.8497246698	0.0065303657	OpenSea
cg20281962	chr10	8089733	-	-7.6201329179	0.0065303657	Enhancer
cg02861293	chr1	160011013	+	2.0464255721	0.0065362754	3'UTR
cg15361241	chr20	55292181	+	-3.6574107685	0.0065490285	OpenSea
cg03079722	chr10	20781327	-	-4.5705435003	0.0065490285	OpenSea
cg23055772	chr7	94954438	+	-5.0595365125	0.0065490285	TSS
cg08236479	chr16	78005126	-	-4.1022424927	0.0065510996	Body
cg01893629	chr12	34494825	-	5.3212443513	0.0065709558	Island
cg00995116	chr2	75717968	+	-4.0409559019	0.0065709558	OpenSea
cg18968305	chr8	27815049	+	-5.8994982146	0.0065854737	Body
cg13978794	chr6	84076351	+	-5.0541734603	0.0065854737	Body
cg00913949	chr1	217311511	+	-6.1274750452	0.0065897261	TSS
cg09571848	chr5	64330935	+	-3.3082862949	0.0065925814	Shore
cg24692750	chr1	79139020	+	-3.5139033776	0.0065996113	OpenSea
cg16718218	chr20	59737629	-	-4.9000467245	0.0066122037	OpenSea
cg16475597	chr20	55472703	+	-3.7366140342	0.0066173469	OpenSea
cg20513447	chr2	107459661	+	-8.3596088572	0.006630952	Island
cg04046599	chr13	103054743	+	-4.7863740086	0.0066561649	TSS
cg15054977	chr4	56010306	-	-5.1701626392	0.0066561649	OpenSea
cg15626350	chr6	152130207	-	-5.4874933086	0.0066561649	Body
cg10401537	chr16	4587748	+	-2.1428221437	0.0066561649	Enhancer
cg01394847	chr16	73101069	-	-5.1834358521	0.0066757434	Shore
cg10761523	chr3	188155920	-	-4.3862711161	0.0066964573	Enhancer
cg17675650	chr15	48516446	-	2.566480954	0.0066968422	Body
cg21232161	chr2	135011626	-	-3.9822212647	0.0066968422	TSS
cg00177142	chr5	176729012	+	-4.9656700664	0.0067024712	Body
cg18744777	chr4	41646567	+	-4.3918957923	0.0067276394	Island
cg15816742	chr19	50643548	+	3.1450882896	0.0067276394	TSS
cg07848601	chr5	170289430	-	-8.2864705128	0.0067276394	Island
cg23659649	chr19	19866166	+	3.2428012469	0.0067317852	Enhancer
cg10656204	chr12	127221416	+	5.8078323769	0.0067413073	OpenSea
cg25988034	chr10	8093239	+	-7.7900327487	0.0067527171	Island
cg21970261	chr21	43735844	-	3.3364604505	0.0067527171	TSS
cg01253612	chr9	77502715	-	-3.5934896811	0.0067527171	TSS
cg14179830	chr14	96446232	-	-3.664166337	0.0067791352	OpenSea
cg26572992	chr19	18876246	+	-6.2113683911	0.006790032	Body
cg11105718	chr8	102586527	+	-4.531420047	0.0067984113	Body
cg15839532	chr2	182522257	-	-5.6041251339	0.0068151606	TSS
cg24876687	chr20	22665657	+	-3.5529074064	0.0068151606	OpenSea
cg15907963	chr12	112153283	-	3.8318252339	0.0068151606	Body
cg04575155	chr12	25981343	-	-4.7160724917	0.0068164574	OpenSea
cg11689753	chr10	6821048	+	-4.4241169047	0.0068164574	OpenSea
cg07498426	chr11	125952694	+	-4.9393594367	0.0068164574	OpenSea
cg09313482	chr8	120685317	-	-4.4750097987	0.0068614896	OpenSea
cg19139501	chr2	75694113	-	-5.6651152585	0.0068821237	OpenSea
cg26600461	chr16	89101757	-	-3.5188974776	0.0068821237	OpenSea
cg25091001	chr20	55618149	+	-5.1206673146	0.0069407495	OpenSea
cg01106036	chr12	126925808	+	6.3802095671	0.0069521098	TSS
cg07615497	chr4	147554144	-	-3.4468677282	0.0069982256	OpenSea
cg04436383	chr4	87770357	+	-5.0686657835	0.0070244782	1stExon
cg00970981	chr15	48377662	-	-5.7530700251	0.0070472633	OpenSea
cg13784833	chr13	111766781	-	-3.6029696626	0.0070488336	TSS
cg23427909	chr6	131018394	+	-4.1008481071	0.0070488336	OpenSea
cg24678117	chr1	996294	+	2.0870613768	0.0070488336	Shore
cg01828460	chr20	55362779	+	-4.2659670588	0.0070488336	Enhancer
cg14552010	chr2	100327369	+	-5.0547380264	0.0070488336	Body
cg22499099	chr13	28606142	+	-2.315368746	0.0070488336	Body
cg18079500	chr1	156730674	+	-2.3654767724	0.007093633	OpenSea
cg22543892	chr7	85157964	+	-5.3989837212	0.0070987815	OpenSea
cg08157310	chr11	101300838	-	-2.8891338499	0.0070987815	OpenSea
cg04123085	chr15	78964307	+	-2.3448980124	0.0071020244	OpenSea
cg25006361	chr22	43424635	+	-2.9131873349	0.0071020244	OpenSea
cg22688098	chr22	47173686	-	-5.8017214322	0.0071311291	Enhancer
cg10794962	chr2	241296668	+	2.6758940077	0.0071345566	Shelf
cg24867749	chr4	142498692	-	-5.7383274643	0.0071345566	OpenSea
cg00111778	chr2	3833127	-	-5.2096124122	0.0071345566	Shore
cg16366514	chr7	87060868	-	-4.9873396455	0.0071345566	ExonBnd
cg02022481	chr10	90966524	-	-3.3036542448	0.0071345566	1stExon
cg07613310	chr3	165263071	-	-4.2631206513	0.0071847263	OpenSea
cg20388496	chr15	97778633	-	-2.7733103001	0.0071962727	OpenSea
cg17860158	chr1	205012569	+	-4.6012920819	0.007214041	5'UTR
cg08843064	chr8	126619805	+	2.09635604	0.00729546	OpenSea
cg11264502	chr4	13656231	-	-2.8973456065	0.0073065203	TSS
cg04526298	chr4	6540505	-	-3.4740839883	0.0073065203	OpenSea
cg04994456	chr1	20141662	-	-4.6381589362	0.0073065203	1stExon
cg05479627	chr16	869560	-	3.69168032	0.0073162142	Shore
cg15578037	chr17	71139467	+	2.973986084	0.0073499703	Enhancer
cg21304488	chr17	27397800	+	-4.6281127053	0.0073600884	OpenSea
cg18685594	chr6	134211217	+	-4.3568187455	0.0073849946	Island
cg19978520	chr1	202140192	-	-5.0898624797	0.0073849946	Body
cg24970016	chr13	30502051	+	-3.6913251293	0.0074372104	TSS
cg13378936	chr12	133742611	+	5.9569950513	0.0074562942	OpenSea
cg12349300	chr10	23460646	-	-4.333435664	0.0074562942	Shore
cg18392348	chr21	43735760	-	4.4896371946	0.0074628366	TSS
cg07352208	chr4	122934509	+	-4.6462736387	0.0074628366	OpenSea
cg13721907	chr14	48148429	+	-5.2619341666	0.0074628366	Shelf
cg14199978	chr6	152024806	+	-4.0804610108	0.007468976	5'UTR
cg04757168	chr6	45441433	+	-4.1460789475	0.0074736997	Body
cg03610073	chr4	154604770	+	-4.5335587395	0.0074778658	TSS
cg06346667	chr3	137488697	-	-4.7778992089	0.0074778658	Shore
cg14024063	chr7	115957394	-	-6.0597028829	0.007478412	Enhancer
cg11256364	chr7	114562847	+	5.0735606307	0.007478412	Island
cg04850017	chr11	63683019	+	-2.3483760934	0.0074907245	Body
cg00695936	chr6	116854142	+	-4.034163921	0.0074921151	5'UTR
cg07805604	chr19	56158885	-	-3.0323143032	0.0074936534	TSS
cg22907979	chr1	7946076	+	-2.8096025669	0.0075062382	OpenSea
cg26513279	chr2	39334349	+	-2.3356134527	0.0075062382	Body
cg19685719	chr4	121899044	+	-4.995881147	0.0075339063	OpenSea
cg01623879	chr13	107559229	-	-5.7698577299	0.007547291	OpenSea
cg25741578	chr10	6622566	+	3.3080589086	0.0075615996	TSS
cg08462306	chr1	45273545	-	3.8349223233	0.0075615996	TSS
cg21724798	chr20	11667650	+	-2.5642321315	0.0075615996	Island
cg09840150	chr9	216162	-	-5.2870132446	0.0076213546	TSS
cg00634475	chr11	96000764	-	-5.2339703388	0.0076399312	Body
cg03602102	chr12	126797281	+	5.2924040011	0.0076649797	OpenSea
cg00713897	chr9	140285016	-	-4.665325381	0.0076649797	Body
cg05618417	chr7	114466011	-	-4.2179828611	0.0076814014	OpenSea
cg08718713	chr3	28616261	+	-4.1982892372	0.0076814014	TSS
cg15510325	chr7	150669058	+	-4.0602912631	0.0076814014	Body
cg02396075	chr2	31637552	-	-4.1706964556	0.0076814014	1stExon
cg00605063	chr7	27289128	+	-5.7630214593	0.0076862323	Shore
cg08295639	chr5	169532758	-	-3.9953817048	0.0076862323	TSS
cg15481791	chr1	203829890	-	-5.3695332519	0.0076862323	TSS
cg08910906	chr1	75541052	+	-3.4989863006	0.0076862323	OpenSea
cg21171704	chr9	95525381	-	-3.240215471	0.007698888	Body
cg01061053	chr6	84090476	+	-5.5989389364	0.007726961	Body
cg26210449	chr5	179720266	-	-2.2989905751	0.0077355658	TSS
cg07102406	chr16	2294639	+	2.5572321324	0.0077528156	Body
cg27525948	chr1	111942795	-	-3.7574607158	0.0077549285	OpenSea
cg07101841	chr17	75315527	+	2.3401380085	0.0078269866	TSS
cg17018672	chr19	54153280	+	2.9792808218	0.0078748681	Shore
cg18774180	chr14	48109953	-	-5.3812362526	0.0078748681	Enhancer
cg24600776	chr12	127174547	+	3.4871382398	0.0078748681	Body
cg03328571	chr2	170214803	-	-5.158885854	0.0078784217	Body
cg08816569	chr7	114568475	+	-5.4014326564	0.0078784217	Body
cg12069668	chr14	100799331	+	-2.666699593	0.0078784217	Shelf
cg05512327	chr3	157821987	-	-6.9392646274	0.0078784217	Body
cg27660756	chr19	57103802	-	5.2995220831	0.0078784217	Shelf
cg09905178	chr1	171226352	+	-3.7394060584	0.0078784217	TSS
cg03670509	chr19	20107943	-	3.4696264966	0.0078784217	OpenSea
cg06643013	chr6	134217242	-	-5.4812684821	0.0078784217	Island
cg18751231	chr3	159505040	-	4.1059884451	0.0078784217	Body
cg22334171	chr16	21290302	+	-5.332122951	0.0078784217	5'UTR
cg14338916	chr6	108479394	-	-3.9692235347	0.0078784217	Island
cg13777724	chr12	51632068	-	-2.1949438094	0.0078784217	TSS
cg10819495	chr8	75735552	-	-5.8201585883	0.0078784217	TSS
cg12263431	chr2	26710118	+	2.1101128355	0.0078832276	Body
cg01001759	chr15	41199858	-	-3.6551522302	0.0078846389	Enhancer
cg19853845	chr10	95177125	-	-5.1779590279	0.007900669	Body
cg10297170	chr14	24564367	+	-3.1246752867	0.007900669	5'UTR
cg15853715	chr14	60955348	-	-4.7877392347	0.007900669	Shelf
cg19950139	chr10	77157195	+	2.5885707191	0.007900669	Island
cg14677533	chr9	131770520	+	-4.1096515288	0.007900669	3'UTR
cg12514106	chr11	43989134	-	2.6907753053	0.0079035806	OpenSea
cg07703790	chr18	28897214	-	-5.2033266195	0.0079076455	TSS
cg09341448	chr19	49164383	-	3.6978870533	0.0079076704	Body
cg08643131	chr19	1356150	+	-2.2676368716	0.0079449302	TSS
cg03386446	chr1	229715203	-	-4.7260661326	0.0079574075	OpenSea
cg07132193	chr16	21291325	-	-4.9486715937	0.0079574075	5'UTR
cg19593401	chr3	112360446	+	-2.7007882102	0.0079741312	TSS
cg04742719	chr7	100463759	-	-4.8835435637	0.0079741312	TSS
cg11900250	chr17	42885075	+	-3.8575227292	0.0079741312	5'UTR
cg27536188	chr12	2945512	+	-4.8557849948	0.0080037784	TSS
cg07890238	chr8	8182454	-	-3.3306411642	0.0080040287	Body
cg00426762	chr14	58350700	+	-4.6323450298	0.0080053161	OpenSea
cg11843868	chr5	157809713	-	3.2025942173	0.0080129404	Enhancer
cg00733379	chr22	28412379	+	-4.6806723552	0.0080251982	Body
cg01166876	chr2	36018275	-	-5.3491312105	0.0080313252	OpenSea
cg24344681	chr20	10844888	+	-4.7559234627	0.0080366538	OpenSea
cg23512157	chr11	83531243	+	-2.7022323628	0.00804248	Body
cg06642677	chr1	203829775	-	-4.9980142718	0.0080454079	TSS
cg01310875	chr8	27938995	+	-4.6201762749	0.0080512736	5'UTR
cg10242496	chr6	137242316	-	-3.9285840874	0.0080614232	TSS
cg22425754	chr7	11791590	-	4.4648573426	0.0080668396	Body
cg10648815	chr19	55013549	-	3.2038622767	0.0080668396	TSS
cg13185289	chr1	1707657	-	-3.0130780981	0.0080668396	5'UTR
cg16986661	chr2	65866869	-	-6.1166545703	0.0080772267	OpenSea
cg14192174	chr2	29204117	+	3.9648555048	0.008089657	TSS
cg09588546	chr11	112181633	+	-5.0176252165	0.0081399562	Body
cg01325840	chr21	37508476	-	-2.9254594294	0.0081507901	Body
cg16761390	chr7	27290724	-	-4.8557284797	0.0081507901	Shore
cg12409149	chr10	99478572	+	-5.1871769867	0.0081574808	TSS
cg03183540	chr8	134931756	+	2.4509645507	0.0081615736	OpenSea
cg19783626	chr7	98311436	+	-3.5944272232	0.0081931019	OpenSea
cg13556511	chr15	90455728	-	7.9902002402	0.0081994961	Island
cg26732435	chr7	28994601	-	-5.597815141	0.0081994961	3'UTR
cg26704603	chr12	25988293	+	-3.3601400116	0.0081994961	OpenSea
cg14104784	chr4	124338208	-	-2.7446868527	0.0081994961	OpenSea
cg14527456	chr14	74100987	-	-5.8030509791	0.0081994961	Island
cg02932780	chr6	31762353	-	-2.6039791842	0.0082029887	Body
cg06653026	chr7	84892267	-	-3.2730699579	0.0082067135	OpenSea
cg03475285	chr8	54789207	-	-5.879518654	0.0082067135	Body
cg18875012	chr3	172165517	+	-3.2105390174	0.0082067135	Island
cg25452854	chr1	217311234	-	-3.8184985881	0.0082262853	TSS
cg00497380	chr13	28340047	-	-3.5740419761	0.0082333263	OpenSea
cg23829395	chr12	46796953	-	3.741359684	0.008254368	OpenSea
cg07899896	chr10	61043529	+	-6.1597381673	0.0082616213	Body
cg13972427	chr7	117105690	-	-3.3121699357	0.0082730752	OpenSea
cg12531709	chr5	33834545	+	4.5657478829	0.0082935215	Body
cg10570754	chr12	5589444	+	4.7019498226	0.0082935215	Body
cg00429829	chr6	69942121	+	-3.6310434539	0.0082935215	Body
cg03967798	chr4	145268453	+	-5.2120681337	0.0082935215	OpenSea
cg03539130	chr16	421920	-	-3.9277879765	0.0082936847	TSS
cg06680863	chr12	25649090	+	-3.2115582912	0.0083003333	3'UTR
cg05627409	chr1	153937086	+	-4.1920741492	0.0083064841	TSS
cg23623851	chr3	148992037	-	-4.8151320732	0.0083064841	OpenSea
cg23737109	chr13	107721905	-	-5.1172326287	0.0083064841	OpenSea
cg23870876	chr9	117484049	+	3.1985210569	0.0083118345	OpenSea
cg13745182	chr1	169600039	-	-3.8940452565	0.0083118345	TSS
cg07491468	chr6	20900722	-	-3.4410590746	0.0083312597	Body
cg06504526	chr6	100894629	+	-4.990061579	0.0083571628	Body
cg00816182	chr7	154705456	+	3.6129241144	0.0083631387	Shore
cg25720755	chr17	41924523	+	-3.2028615616	0.0083850332	1stExon
cg25813290	chr7	108767676	-	-2.98931462	0.0083952424	OpenSea
cg05281768	chr12	90431058	-	-3.9440734428	0.0083952424	OpenSea
cg20672711	chr3	110965888	-	4.3592412628	0.0084184831	OpenSea
cg24377945	chr20	35867528	+	-3.6405210758	0.0084400477	Body
cg23332817	chr15	43425462	+	-3.3138427954	0.0084400477	TSS
cg19786444	chr11	101260658	+	-4.6782200839	0.0084400477	OpenSea
cg25787812	chr6	31478830	+	4.6316548048	0.0084400477	3'UTR
cg01808947	chr17	80998195	-	2.4266615957	0.0084767817	Body
cg23873005	chr2	182522286	-	-5.6357610667	0.0084791859	TSS
cg06332111	chr10	71812321	+	-2.8192968019	0.0084791859	TSS
cg09223014	chr3	187546819	-	-5.7052511012	0.0084950762	OpenSea
cg19078851	chr12	103370729	+	-4.2604849118	0.0085097826	OpenSea
cg20330126	chr22	36125053	+	-4.6011824745	0.0085263389	3'UTR
cg25266363	chr4	39062522	-	-4.998527058	0.008535689	TSS
cg13765278	chr7	153641242	-	-4.6177679846	0.008535689	Body
cg04609245	chr4	41646293	-	-6.7693659473	0.008535689	Island
cg04505692	chr10	29032647	-	-4.9759224013	0.008535689	Body
cg22629373	chr10	125819234	+	-5.7985788777	0.0085436603	5'UTR
cg14633844	chr1	31188062	-	2.4632836954	0.0085436603	Body
cg22296322	chr7	56517941	+	4.8105657394	0.0085436603	Shelf
cg13786513	chr19	45648562	-	-6.5724782055	0.0085798761	Island
cg25823085	chr7	87105416	+	-5.7138319148	0.0085993183	TSS
cg18084609	chr14	31345041	-	-5.0746603814	0.0086050137	Body
cg26547443	chr19	44084300	+	-5.8848007237	0.0086063753	TSS
cg17066594	chr11	67764654	+	4.7663516834	0.0086125886	Body
cg04110718	chr17	1843473	-	-3.51684756	0.0086127866	Body
cg22362069	chr4	186877797	+	-5.2271790622	0.0086147053	1stExon
cg05625526	chr10	49653080	-	-4.2331239298	0.0086147053	OpenSea
cg01008256	chr7	100463985	-	-6.4794315115	0.0086382717	TSS
cg13658000	chr14	24569206	-	2.5673058565	0.0086382717	ExonBnd
cg06225476	chr7	116169488	+	-3.1458951735	0.0086382717	Body
cg20241375	chr4	295862	+	5.0645318406	0.0086422914	Shelf
cg25177139	chr4	87770089	+	-5.3555138203	0.0086648935	1stExon
cg26243376	chr12	52545884	-	3.0820793112	0.0086758861	Enhancer
cg06103657	chr12	33030976	-	-5.2760226441	0.008699173	Body
cg02283366	chr1	63785544	+	-6.5535226279	0.0087172341	Island
cg03035468	chr7	16506276	-	-4.3543545772	0.0087249733	TSS
cg03962601	chr5	169532915	-	-2.1559266533	0.0087257461	TSS
cg25957194	chr10	64509365	+	-4.1233035979	0.0087257461	OpenSea
cg10284771	chr6	45645204	+	-5.1396038498	0.0087323622	Enhancer
cg23510089	chr4	73531188	+	-4.2563264746	0.0087465583	OpenSea
cg25755575	chr1	217311531	+	-5.0494689873	0.0087465583	TSS
cg11859216	chr8	68328632	+	-4.8506426312	0.0087553539	OpenSea
cg16137007	chr5	169532943	+	-2.9376549233	0.0087764723	1stExon
cg12434889	chr7	158342394	+	-5.6178904132	0.0087821806	Body
cg02194223	chr7	27285433	+	-4.1630877715	0.0087911218	Island
cg16348233	chr10	64064785	-	-3.2493880407	0.0088185165	OpenSea
cg18016146	chr6	3568920	+	-3.4221562029	0.0088296117	OpenSea
cg17873750	chr1	116382984	+	-5.1502724752	0.0088315091	1stExon
cg22797270	chr11	64398015	+	3.534840081	0.0088377264	Island
cg13045814	chr2	178873847	-	-3.6005499484	0.0088377264	Body
cg01297872	chr6	45674277	-	-5.2398215429	0.0088397841	OpenSea
cg13441112	chr1	196844364	-	-5.5063205662	0.0088397841	Shelf
cg21734175	chr12	121107042	+	-3.7008150853	0.0088397841	OpenSea
cg01352551	chr20	19191994	-	-3.5443150073	0.0088397841	TSS
cg06369327	chr3	147124523	-	-6.2043940587	0.0088762126	TSS
cg15514496	chr18	12287561	+	-4.3729355289	0.0088762126	Island
cg02772261	chr10	53428024	+	-4.5789037317	0.0088842304	Body
cg11765085	chr7	94430477	+	-4.4961596292	0.0089130416	OpenSea
cg24455365	chr1	20961229	-	-4.4404890667	0.0089456449	Body
cg25418528	chr22	21381565	-	-5.1525918798	0.0089456449	3'UTR
cg09390114	chr1	196647841	+	-3.5985381927	0.008949105	Body
cg13917343	chr20	55450100	+	-2.6829429006	0.0089596034	OpenSea
cg25837258	chr12	10102605	+	-4.5809037046	0.0089596034	TSS
cg03489023	chr2	19557201	-	-4.4586138351	0.0089708551	Island
cg01110356	chr6	27357008	+	2.7655468126	0.0089708551	Island
cg06517181	chr10	134994252	+	-6.6344619673	0.0090126264	Body
cg01582438	chr20	62461159	+	-3.2351286907	0.0090133502	Shore
cg06479142	chr3	71636085	-	-3.4798378202	0.0090201111	Shelf
cg02748477	chr9	131181388	-	-2.713505072	0.0090201111	TSS
cg16158905	chr7	114429409	-	-4.2229081069	0.0090201111	OpenSea
cg21889472	chr5	42992555	-	-3.5460740742	0.0090238011	Island
cg18700339	chr11	128634547	+	-3.0647448298	0.0090271018	ExonBnd
cg22892201	chr1	196163516	-	-4.1267698956	0.0090271018	OpenSea
cg10527482	chr4	37676204	+	-3.7234573131	0.009032998	Body
cg21386863	chr2	150977022	-	5.032262661	0.0090470612	OpenSea
cg12866867	chr12	10565229	+	-2.8426235426	0.0090633299	Body
cg12550229	chr4	103531828	+	-2.7440960292	0.0090633299	Body
cg01337047	chr18	28897113	-	-3.9964754295	0.0090633299	TSS
cg04599922	chr1	40348330	-	-2.2912800769	0.0091127977	Body
cg02557430	chr1	172422075	-	-3.7419412704	0.0091297	1stExon
cg05015359	chr19	37098128	-	5.2201067457	0.0091477549	5'UTR
cg05729406	chr17	40671022	+	-3.0951219341	0.0091643676	Body
cg21115040	chr3	128727444	-	3.7093164233	0.0091827436	Body
cg22178687	chr19	38041156	-	5.0631904181	0.0091834085	TSS
cg08991272	chr3	13031615	-	-3.5041720856	0.0091834085	Body
cg12087004	chr3	195906436	+	-2.9244598998	0.0091869355	Enhancer
cg06835182	chr2	97536620	-	-3.9359707369	0.0092009695	TSS
cg17286640	chr4	55991202	+	-5.6457499226	0.0092145118	Body
cg08889687	chr3	110789300	-	-4.6949653292	0.0092152555	Shore
cg01363474	chr4	6344484	-	-3.621978045	0.0092152555	Body
cg06313676	chr16	87978974	-	-2.7629137158	0.0092152555	Enhancer
cg10072292	chr21	44787363	+	-3.1040584865	0.009231279	OpenSea
cg19258425	chr3	181428280	+	-3.9801207343	0.0092396889	TSS
cg11100117	chr17	78973691	-	2.3347538338	0.0092513261	3'UTR
cg10101533	chr1	83648176	+	4.7915961183	0.0092567233	OpenSea
cg23939642	chr17	79225757	+	-3.8075403189	0.0092567233	Body
cg06764239	chr1	119544772	-	-5.5983475944	0.0092743414	Shore
cg20421623	chr1	98895512	-	-5.0477944924	0.0092756613	OpenSea
cg10616795	chr5	76464212	-	-5.0688671895	0.0092872356	OpenSea
cg18479322	chr6	163587135	-	-4.9121612752	0.0093081613	Body
cg11909912	chr17	43974919	-	-6.1345743462	0.0093160825	Island
cg03355998	chr3	147124363	+	-6.9651756527	0.0093160825	TSS
cg25360861	chr19	22235199	+	3.0537355967	0.0093482016	TSS
cg00724265	chr1	213937338	-	-5.152133989	0.0093499829	OpenSea
cg10260346	chr22	34474356	+	2.4439407011	0.0093557819	OpenSea
cg14823740	chr6	33390971	-	2.7877256888	0.0093889753	Body
cg10840361	chr7	106842512	-	-3.1542895683	0.009390693	3'UTR
cg02068183	chr16	70514920	-	-4.7096711736	0.0094003472	Body
cg06583577	chr5	115897444	+	-3.2782965823	0.0094123342	5'UTR
cg13853591	chr1	65468921	+	3.9396275165	0.0094123342	Shore
cg07120369	chr3	187388281	+	-3.8976276405	0.0094418517	TSS
cg07599972	chr3	187607070	+	-4.789897815	0.0094418517	OpenSea
cg13935485	chr5	3177823	-	-3.2982106609	0.0094958467	OpenSea
cg00862039	chr14	74100798	+	-5.8662020413	0.0095011812	Island
cg17793767	chr20	29962878	-	5.7989734761	0.0095146434	OpenSea
cg16763089	chr20	5485284	+	6.3256382343	0.0095146434	TSS
cg08382669	chr21	44360221	+	-3.2657693228	0.0095374267	OpenSea
cg24641522	chr5	114937614	-	-5.0415377256	0.009545584	Island
cg16873151	chr19	56951840	-	4.2441669819	0.009545584	3'UTR
cg03989020	chr13	30002334	+	-5.6112301569	0.009559253	TSS
cg26391794	chr13	49323899	-	4.1386658987	0.0095884393	OpenSea
cg14345520	chr11	112292910	-	-4.9190453072	0.0095884393	OpenSea
cg12760508	chr6	111200500	+	-3.8574127531	0.0095884393	5'UTR
cg06937744	chr4	88886833	+	-4.6958004144	0.009593409	OpenSea
cg15997497	chr11	95948847	-	-5.4403873178	0.009595196	Body
cg25835083	chr10	97666575	+	-3.6645736375	0.009647151	TSS
cg08183467	chr1	31989517	+	2.1168614722	0.009647151	Body
cg20646757	chr16	2039105	-	-3.3388560331	0.0096716331	TSS
cg08399017	chr15	65934564	-	-4.802253635	0.0096744073	TSS
cg18717967	chr8	8182747	+	-3.4418984371	0.0096744073	Body
cg10994126	chr1	176432498	+	-3.2064531456	0.0096744073	1stExon
cg09531959	chr6	31554558	+	2.0385719296	0.0096744073	TSS
cg00595223	chr10	133879183	-	4.0796586126	0.0096744073	Island
cg07160746	chr20	43726765	-	-5.5205416873	0.0096820094	Island
cg01532172	chr10	29095657	+	-3.3263949462	0.0096955299	Body
cg21528049	chr1	217221663	+	-4.2219063511	0.0097058097	5'UTR
cg14298447	chr6	16928927	+	-3.1519345329	0.0097078987	OpenSea
cg14527698	chr20	55449699	-	-3.663802821	0.0097393784	OpenSea
cg01345354	chr6	2892152	+	-7.7906064592	0.0097393784	Island
cg01071185	chr1	209629286	-	-3.5518170274	0.0097539243	OpenSea
cg22541755	chr2	10183094	-	5.2249877548	0.0097669233	TSS
cg02512920	chr10	23460457	+	-3.7096748416	0.0097677469	Shore
cg24192805	chr17	80333040	-	-3.3960293689	0.0097677469	Island
cg00512726	chr15	89312969	-	-2.9577699967	0.0097677469	Island
cg23155767	chr2	207083231	-	-6.0510820544	0.0097767005	TSS
cg05963085	chr3	112359648	+	-4.8635144267	0.0097812457	1stExon
cg14089677	chr1	69772135	-	-4.7406440873	0.0097995953	OpenSea
cg20085815	chr8	119917631	+	-5.4062395163	0.0098248756	Enhancer
cg00107970	chr1	156119457	-	-3.9270048289	0.0098383779	OpenSea
cg27097923	chr6	83071433	+	-4.9896901068	0.0098395192	TSS
cg21473814	chr19	18873268	+	-4.6038393363	0.0098395192	Island
cg15270687	chr6	90143634	+	3.9640185338	0.0098395192	Island
cg25268422	chr9	136659313	+	-3.4563519566	0.0098395192	Island
cg21411812	chr8	67875646	-	-4.7568214283	0.00984458	Shore
cg27580713	chr5	147670004	+	-3.9229639756	0.00984458	Body
cg22241833	chr15	25415399	-	2.4796671204	0.0098623357	TSS
cg02177007	chr9	138780109	-	-3.5912110407	0.0098654476	Body
cg22260008	chr7	27207318	+	-5.1252885908	0.0098694901	TSS
cg22768222	chr6	45383690	+	-4.4051360905	0.0099081809	Body
cg25824218	chr12	25104798	+	-5.4106025201	0.0099081809	Enhancer
cg24720342	chr12	83044694	-	2.0041778319	0.0099081809	OpenSea
cg21513836	chr13	103054860	-	-4.7740446418	0.009934257	TSS
