# Supplementary material for: DNA-methylation patterns imply a common cellular origin of virus- and UV-associated Merkel cell carcinoma
Source: Oncogene. 2021 Oct 19;41(1):37–45. doi: 10.1038/s41388-021-02064-1 (PMC8724008; doi:10.1038/s41388-021-02064-1)
Supplement: Supplementary file 3 — Supplementary Table 3 [file 41388_2021_2064_MOESM3_ESM.txt]

Supplementary table 3 corresponding to figure 1 f
Lola enrichments of DMPs with lower methylation VP-MCCs (UserSet = 1) and those with lower methylation in UV-MCCs (UserSet = 2)
Only results with p-value <= 0.05 were kept
	userSet	dbSet	collection	pValueLog	oddsRatio	support	rnkPV	rnkOR	rnkSup	maxRnk	meanRnk	b	c	d	description	cellType	tissue	antibody	treatment	dataSource	filename	qValue	size	oddsRatio_confidenceInterval_lower	oddsRatio_confidenceInterval_upper
1	1	2963	ucsc_features	33.3537038003	2.2188221529	394	1	261	2	261	88	147262	739	612856	NA	NA	NA	NA	NA	NA	laminB1Lads.bed	2.63076856989008E-30	1302	1.96	2.51
2	1	149	cistrome_epigenome	15.9371590192	1.9673046118	211	2	281	11	281	98	79210	922	680908	NA	APL164 cells	hematopoietic stem cell	H3K27me3	ATRA(48hr)	NA	Human_APL164-cells_H3K27me3_ATRA-48hr_Stunnenberg.bed	3.43239633914355E-13	39984	1.69	2.29
3	2	465	encode_tfbs	15.3682170525	6.7559381397	33	1	81	42	81	41.3	19272	188	741758	NA	A549	NA	FOSL2	EtOH_0.02pct	NA	wgEncodeAwgTfbsHaibA549Fosl2V0422111Etoh02UniPk.narrowPeak	8.481020984316E-13	28756	4.52	9.82
4	2	473	encode_tfbs	14.1403832929	6.5182032815	31	2	83	45	83	43.3	18584	190	742446	NA	A549	NA	p300	EtOH_0.02pct	NA	wgEncodeAwgTfbsHaibA549P300V0422111Etoh02UniPk.narrowPeak	1.07483836779985E-11	18216	4.31	9.57
5	1	771	encode_tfbs	13.2341017397	5.3337399421	33	3	140	161	161	101	4252	1100	755866	NA	H1-hESC	NA	SUZ12	None	NA	wgEncodeAwgTfbsSydhH1hescSuz12UcdUniPk.narrowPeak	6.92970426581716E-11	4789	3.65	7.55
6	2	841	encode_tfbs	12.6603468534	11.5356394367	18	3	54	126	126	61	5805	203	755225	NA	HepG2	NA	c-Jun	None	NA	wgEncodeAwgTfbsSydhHepg2CjunIggrabUniPk.narrowPeak	1.93203972944177E-10	12672	6.7	18.71
7	1	434	encode_tfbs	12.6426723522	2.6604050549	78	4	235	67	235	102	20552	1055	739566	NA	HUVEC	NA	EZH2_(39875)	None	NA	wgEncodeAwgTfbsBroadHuvecEzh239875UniPk.narrowPeak	1.93203972944177E-10	6234	2.09	3.35
8	1	419	encode_tfbs	12.5160994509	2.742217023	73	5	230	72	230	102	18621	1060	741497	NA	H1-hESC	NA	EZH2_(39875)	None	NA	wgEncodeAwgTfbsBroadH1hescEzh239875UniPk.narrowPeak	2.26254386119917E-10	6370	2.13	3.48
9	2	968	encode_tfbs	12.4296179653	5.5791992357	31	4	102	45	102	50.3	21621	190	739409	NA	MCF10A-Er-Src	NA	c-Fos	EtOH_0.01pct	NA	wgEncodeAwgTfbsSydhMcf10aesCfosEtoh01HvdUniPk.narrowPeak	2.45429052183906E-10	67918	3.69	8.19
10	2	893	encode_tfbs	11.5456161887	13.2473622848	15	5	51	168	168	74.7	4159	206	756871	NA	K562	NA	c-Jun	IFNa6h	NA	wgEncodeAwgTfbsSydhK562CjunIfna6hUniPk.narrowPeak	1.60202727125301E-09	5218	7.28	22.41
11	2	806	encode_tfbs	11.527723855	5.8869659059	27	6	96	71	96	57.7	17576	194	743454	NA	HeLa-S3	NA	JunD	None	NA	wgEncodeAwgTfbsSydhHelas3JundIggrabUniPk.narrowPeak	1.60202727125301E-09	31633	3.78	8.84
12	1	456	encode_tfbs	11.3339190406	2.8256277201	62	6	227	83	227	105	15260	1071	744858	NA	NHLF	NA	EZH2_(39875)	None	NA	wgEncodeAwgTfbsBroadNhlfEzh239875UniPk.narrowPeak	2.29448994222206E-09	7030	2.15	3.65
13	2	1002	encode_tfbs	11.2150097158	10.2331210116	17	7	62	137	137	68.7	6147	204	754883	NA	K562	NA	eGFP-FOS	None	NA	wgEncodeAwgTfbsUchicagoK562EfosUniPk.narrowPeak	2.78505243976285E-09	10256	5.84	16.81
14	2	632	encode_tfbs	10.8885050873	9.7441932549	17	8	63	137	137	69.3	6455	204	754575	NA	K562	NA	FOSL1_(SC-183)	None	NA	wgEncodeAwgTfbsHaibK562Fosl1sc183V0416101UniPk.narrowPeak	5.48470561185621E-09	11174	5.56	16
15	2	597	encode_tfbs	10.704418068	5.0391962619	29	9	109	56	109	58	22150	192	738880	NA	HepG2	NA	JunD	None	NA	wgEncodeAwgTfbsHaibHepg2JundPcr1xUniPk.narrowPeak	7.8212671073996E-09	21614	3.29	7.47
16	2	848	encode_tfbs	10.6628568107	6.3696040728	23	10	84	86	86	60	13630	198	747400	NA	HepG2	NA	JunD	None	NA	wgEncodeAwgTfbsSydhHepg2JundIggrabUniPk.narrowPeak	8.06881302112436E-09	32275	3.94	9.84
17	2	469	encode_tfbs	10.5207661619	6.9609416845	21	11	80	104	104	65	11308	200	749722	NA	A549	NA	GR	DEX_50nM	NA	wgEncodeAwgTfbsHaibA549GrPcr1xDex50nmUniPk.narrowPeak	1.05334675498458E-08	23324	4.21	10.94
18	2	870	encode_tfbs	10.4626309767	6.2181090322	23	12	88	86	88	62	13956	198	747074	NA	HUVEC	NA	c-Jun	None	NA	wgEncodeAwgTfbsSydhHuvecCjunUniPk.narrowPeak	1.13732075100064E-08	29524	3.85	9.61
19	2	969	encode_tfbs	10.2295671722	4.5278726902	31	13	121	45	121	59.7	26468	190	734562	NA	MCF10A-Er-Src	NA	c-Fos	4OHTAM_1uM_12hr	NA	wgEncodeAwgTfbsSydhMcf10aesCfosTam112hHvdUniPk.narrowPeak	1.84274682578023E-08	92358	2.99	6.65
20	2	589	encode_tfbs	10.0997925495	5.2458458902	26	14	106	75	106	65	18863	195	742167	NA	HepG2	NA	FOSL2	None	NA	wgEncodeAwgTfbsHaibHepg2Fosl2V0416101UniPk.narrowPeak	2.36028202950064E-08	25211	3.34	7.93
21	2	260	codex	10.0606232557	5.6621630822	24	15	99	81	99	65	16031	197	744999	Day 5 of in vitro differentiation with FGF2; BMP4 and B27	Endoderm	NA	FOXA2	NA	GSE46130	GSM1124063_FOXA2.bed	2.46004977587595E-08	34457	3.54	8.68
22	2	895	encode_tfbs	10.0074407179	11.4185221304	14	16	55	188	188	86.3	4481	207	756549	NA	K562	NA	c-Jun	IFNg6h	NA	wgEncodeAwgTfbsSydhK562CjunIfng6hUniPk.narrowPeak	2.65413522759425E-08	6596	6.13	19.61
23	1	453	encode_tfbs	9.8946112196	2.5720340295	63	7	239	82	239	109	17011	1070	743107	NA	NHEK	NA	EZH2_(39875)	None	NA	wgEncodeAwgTfbsBroadNhekEzh239875UniPk.narrowPeak	3.2873869904781E-08	7978	1.96	3.32
24	2	971	encode_tfbs	9.8767243711	4.6295123685	29	17	118	56	118	63.7	24044	192	736986	NA	MCF10A-Er-Src	NA	c-Fos	4OHTAM_1uM_36hr	NA	wgEncodeAwgTfbsSydhMcf10aesCfosTamHvdUniPk.narrowPeak	3.2873869904781E-08	70462	3.02	6.87
25	2	684	encode_tfbs	9.8220952291	4.9091659216	27	18	110	71	110	66.3	20982	194	740048	NA	T-47D	NA	FOXA1_(SC-6553)	DMSO_0.02pct	NA	wgEncodeAwgTfbsHaibT47dFoxa1sc6553V0416102Dm002p1hUniPk.narrowPeak	3.57891354383334E-08	41555	3.15	7.37
26	1	150	cistrome_epigenome	9.7405893735	2.1813899965	88	8	264	60	264	111	28253	1045	731865	NA	APL164 cells	hematopoietic stem cell	H3K27me3	No treatment	NA	Human_APL164-cells_H3K27me3_No-treatment_Stunnenberg.bed	4.15167858179743E-08	15071	1.73	2.71
27	2	792	encode_tfbs	9.5786201041	8.6581444123	16	19	67	152	152	79.3	6798	205	754232	NA	HeLa-S3	NA	c-Fos	None	NA	wgEncodeAwgTfbsSydhHelas3CfosUniPk.narrowPeak	5.80500471361109E-08	9325	4.85	14.42
28	2	65	cistrome_cistrome	9.3985602624	8.4066598873	16	20	70	152	152	80.7	6999	205	754031	NA	MCF-7	breast	FoxA1	E2(45min)	NA	Human_MCF-7_FoxA1_No-treatment_Brown_2.bed	8.47360374867622E-08	13465	4.71	14
29	2	794	encode_tfbs	9.2767566031	6.2440519832	20	21	87	107	107	71.7	11937	201	749093	NA	HeLa-S3	NA	c-Jun	None	NA	wgEncodeAwgTfbsSydhHelas3CjunIggrabUniPk.narrowPeak	1.08300844715896E-07	21903	3.73	9.91
30	1	195	cistrome_epigenome	9.148893092	2.3208474518	71	9	256	75	256	113	21283	1062	738835	NA	NB4 cells	hematopoietic stem cell	H3K27me3	ATRA(24hr)	NA	Human_NB4-cells_H3K27me3_ATRA-24hr_Stunnenberg.bed	1.40530987578855E-07	43206	1.8	2.95
31	2	94	cistrome_cistrome	9.0785430956	5.4875173536	22	22	104	96	104	74	15029	199	746001	NA	MCF-7	breast	c-Fos	E2(45min-3hr)	NA	Human_MCF-7_c-Fos_E2-45min-3hr_Liu.bed	1.59912221134085E-07	9757	3.36	8.55
32	2	869	encode_tfbs	8.9471010595	4.1992296781	29	23	136	56	136	71.7	26423	192	734607	NA	HUVEC	NA	c-Fos	None	NA	wgEncodeAwgTfbsSydhHuvecCfosUcdUniPk.narrowPeak	2.09669571283687E-07	46726	2.74	6.23
33	2	894	encode_tfbs	8.6712073374	8.1221644899	15	24	74	168	168	88.7	6762	206	754268	NA	K562	NA	c-Jun	IFNg30	NA	wgEncodeAwgTfbsSydhK562CjunIfng30UniPk.narrowPeak	3.83764826692452E-07	8587	4.46	13.72
34	1	1112	sheffield_dnase	8.6412744697	35.7914013282	7	10	9	632	632	217	132	1126	759986	Brain;Stem;Epithelial	NA	NA	NA	NA	NA	101.bed	3.99055277084683E-07	153	14.09	76.05
35	2	970	encode_tfbs	8.4707992182	4.223290233	27	25	134	71	134	76.7	24279	194	736751	NA	MCF10A-Er-Src	NA	c-Fos	4OHTAM_1uM_4hr	NA	wgEncodeAwgTfbsSydhMcf10aesCfosTam14hHvdUniPk.narrowPeak	0.000000574	86323	2.71	6.34
36	2	458	encode_tfbs	8.3095930385	6.1089098717	18	26	90	126	126	80.7	10888	203	750142	NA	A549	NA	ATF3	EtOH_0.02pct	NA	wgEncodeAwgTfbsHaibA549Atf3V0422111Etoh02UniPk.narrowPeak	8.08892680803444E-07	6580	3.55	9.91
37	2	63	cistrome_cistrome	8.1985810989	4.6933687736	23	27	114	86	114	75.7	18381	198	742649	NA	MCF-7	breast	FoxA1	E2(45min)	NA	Human_MCF-7_FoxA1_E2-45min_Brown.bed	1.01625716852358E-06	16082	2.91	7.25
38	2	814	encode_tfbs	7.9453899543	5.7750366317	18	28	98	126	126	84	11508	203	749522	NA	HeLa-S3	NA	p300_(SC-584)	None	NA	wgEncodeAwgTfbsSydhHelas3P300sc584sc584IggrabUniPk.narrowPeak	1.77260877175889E-06	25854	3.35	9.37
39	1	990	encode_tfbs	7.9125176952	2.9276990581	39	11	217	124	217	117	9144	1094	750974	NA	NT2-D1	NA	SUZ12	None	NA	wgEncodeAwgTfbsSydhNt2d1Suz12UcdUniPk.narrowPeak	0.000001863	3308	2.07	4.03
40	2	479	encode_tfbs	7.3119778166	3.5080391953	29	29	169	56	169	84.7	31414	192	729616	NA	A549	NA	TCF12	EtOH_0.02pct	NA	wgEncodeAwgTfbsHaibA549Tcf12V0422111Etoh02UniPk.narrowPeak	7.24016788992302E-06	20896	2.29	5.2
41	2	64	cistrome_cistrome	7.2703649139	5.5088262528	17	30	103	137	137	90	11342	204	749688	NA	MCF-7	breast	FoxA1	No treatment	NA	Human_MCF-7_FoxA1_No-treatment_Brown.bed	7.77387717027263E-06	9849	3.15	9.05
42	1	2601	sheffield_dnase	7.2274629715	16.3804942433	8	12	47	598	598	219	330	1125	759788	Stem	NA	NA	NA	NA	NA	556.bed	8.37672355100607E-06	564	6.99	32.72
43	2	896	encode_tfbs	7.0733962359	6.102095024	15	31	91	168	168	96.7	8974	206	752056	NA	K562	NA	c-Jun	None	NA	wgEncodeAwgTfbsSydhK562CjunUniPk.narrowPeak	0.000011666	9848	3.35	10.31
44	2	1005	encode_tfbs	6.8732458072	5.1543632803	17	32	107	137	137	92	12107	204	748923	NA	K562	NA	eGFP-JunB	None	NA	wgEncodeAwgTfbsUchicagoK562EjunbUniPk.narrowPeak	1.80754018502752E-05	12287	2.94	8.47
45	2	892	encode_tfbs	6.8260850438	5.8304380817	15	33	97	168	168	99.3	9387	206	751643	NA	K562	NA	c-Jun	IFNa30	NA	wgEncodeAwgTfbsSydhK562CjunIfna30UniPk.narrowPeak	0.000019701	8827	3.2	9.85
46	1	428	encode_tfbs	6.7564771724	2.7120988826	37	13	231	134	231	126	9345	1096	750773	NA	HMEC	NA	EZH2_(39875)	None	NA	wgEncodeAwgTfbsBroadHmecEzh239875UniPk.narrowPeak	2.26230648768361E-05	4626	1.9	3.77
47	2	2519	sheffield_dnase	6.7343854228	88.6510173337	4	34	9	598	598	214	158	217	760872	Epithelial;Fibroblast;Muscle;Brain;Primitive;Skin;Stem;Endothelial;Colon;Cervix;	NA	NA	NA	NA	NA	449.bed	2.3297169757349E-05	165	23.66	235.36
48	2	36	cistrome_cistrome	6.5618147485	4.6343659441	18	35	116	126	126	92.3	14288	203	746742	NA	LnCaP	prostate	FoxA1	regular medium	NA	Human_LnCaP_FoxA1_regular-medium_Chinnaiyan.bed	3.39414552675844E-05	51551	2.69	7.51
49	2	317	codex	6.508016138	4.1886285452	20	36	137	107	137	93.3	17659	201	743371	Adult chronic myeloid leukaemia (at blast crisis) cell line carrying t(9;22) tra	Leukaemia cell	NA	FOSB	NA	GSE24779	GSM610337_FOSB.bed	3.76334667570012E-05	23883	2.5	6.65
50	1	2958	ucsc_features	6.4667296159	1.4798248876	955	14	331	1	331	115	595786	178	164332	NA	NA	NA	NA	NA	NA	coriellDelDup.bed	0.000040559	957	1.26	1.75
51	1	177	cistrome_epigenome	6.2994652012	1.8320087946	85	15	295	62	295	124	32224	1048	727894	NA	MCF-7	breast	H3K27me3	E2(3hr)	NA	Human_MCF-7_H3K27me3_E2-3hr_Liu.bed	5.84454985560259E-05	49075	1.45	2.29
52	2	316	codex	6.2670239963	5.6474287158	14	37	101	188	188	109	9006	207	752024	Adult chronic myeloid leukaemia (at blast crisis) cell line carrying t(9;22) tra	Leukaemia cell	NA	FOS	NA	GSE24779	GSM610336_FOS.bed	6.17673693167176E-05	11110	3.03	9.7
53	1	2970	ucsc_features	6.1036186359	7.1357373733	11	16	128	497	497	214	1043	1122	759075	NA	NA	NA	NA	NA	NA	vistaEnhancers.bed	0.000088286	1339	3.54	12.87
54	1	449	encode_tfbs	5.84966698	2.0851654818	54	17	271	89	271	126	17816	1079	742302	NA	NH-A	NA	EZH2_(39875)	None	NA	wgEncodeAwgTfbsBroadNhaEzh239875UniPk.narrowPeak	0.0001554983	6493	1.56	2.74
55	2	978	encode_tfbs	5.8014301486	3.6197914501	21	38	159	104	159	100	21452	200	739578	NA	MCF10A-Er-Src	NA	STAT3	EtOH_0.01pct_4hr	NA	wgEncodeAwgTfbsSydhMcf10aesStat3Etoh01bUniPk.narrowPeak	0.0001706057	45110	2.19	5.69
56	2	592	encode_tfbs	5.7553541279	4.0517429115	18	39	142	126	142	102	16298	203	744732	NA	HepG2	NA	FOXA2_(SC-6554)	None	NA	wgEncodeAwgTfbsHaibHepg2Foxa2sc6554V0416101UniPk.narrowPeak	0.0001863135	40989	2.35	6.57
57	2	591	encode_tfbs	5.7317533244	3.7141658027	20	40	157	107	157	101	19858	201	741172	NA	HepG2	NA	FOXA1_(SC-6553)	None	NA	wgEncodeAwgTfbsHaibHepg2Foxa1sc6553V0416101UniPk.narrowPeak	0.0001932672	51264	2.22	5.89
58	2	763	encode_tfbs	5.6775905347	4.4214103745	16	41	127	152	152	107	13201	205	747829	NA	H1-hESC	NA	JunD	None	NA	wgEncodeAwgTfbsSydhH1hescJundIggrabUniPk.narrowPeak	0.0002151632	9550	2.48	7.36
59	2	603	encode_tfbs	5.6661802894	3.6750263839	20	42	158	107	158	102	20060	201	740970	NA	HepG2	NA	p300	None	NA	wgEncodeAwgTfbsHaibHepg2P300V0416101UniPk.narrowPeak	0.0002171472	27913	2.2	5.83
60	2	2350	sheffield_dnase	5.5701003422	122.046327245	3	43	3	686	686	244	86	218	760944	Epithelial;Fibroblast;Muscle;Hematopoietic;Primitive;Skin;Brain;Stem;Endothelial	NA	NA	NA	NA	NA	250.bed	0.0002664004	156	24.43	376.43
61	2	1247	sheffield_dnase	5.5267000824	117.6504334722	3	44	4	686	686	245	89	218	760941	Epithelial;Brain;Primitive;Hematopoietic;Stem;Colon;Cervix;Liver;Fibroblast;Endo	NA	NA	NA	NA	NA	1164.bed	0.000289572	121	23.64	361.57
62	2	980	encode_tfbs	5.5123310524	3.7268313972	19	45	156	116	156	106	18736	202	742294	NA	MCF10A-Er-Src	NA	STAT3	4OHTAM_1uM_12hr	NA	wgEncodeAwgTfbsSydhMcf10aesStat3Tam112hHvdUniPk.narrowPeak	0.0002898443	39908	2.2	5.97
63	1	1135	sheffield_dnase	5.5122811299	44.1483024096	4	18	3	775	775	265	61	1129	760057	Epithelial;Muscle;Skin;Brain;Endothelial;Fibroblast;Colon;Cervix;Primitive	NA	NA	NA	NA	NA	1035.bed	0.0002898443	423	11.64	118.93
64	2	979	encode_tfbs	5.4465781128	3.548611732	20	46	165	107	165	106	20757	201	740273	NA	MCF10A-Er-Src	NA	STAT3	EtOH_0.01pct_12hr	NA	wgEncodeAwgTfbsSydhMcf10aesStat3Etoh01cUniPk.narrowPeak	0.0003319161	41355	2.12	5.63
65	2	62	cistrome_cistrome	5.3783227291	3.9747324399	17	47	147	137	147	110	15628	204	745402	NA	MCF-7	breast	FoxA1	E2(45min-3hr)	NA	Human_MCF-7_FoxA1_E2-45min-3hr_Liu.bed	0.0003824286	16924	2.27	6.53
66	2	890	encode_tfbs	5.3424627285	4.3928691892	15	48	128	168	168	115	12409	206	748621	NA	K562	NA	c-Fos	None	NA	wgEncodeAwgTfbsSydhK562CfosUniPk.narrowPeak	0.0004090532	7646	2.41	7.42
67	2	590	encode_tfbs	5.2089789899	3.5419228389	19	49	166	116	166	110	19687	202	741343	NA	HepG2	NA	FOXA1_(SC-101058)	None	NA	wgEncodeAwgTfbsHaibHepg2Foxa1sc101058V0416101UniPk.narrowPeak	0.0005479396	43114	2.09	5.68
68	2	489	encode_tfbs	5.1166429702	8.5023374269	8	50	68	353	353	157	3347	213	757683	NA	ECC-1	NA	FOXA1_(SC-6553)	DMSO_0.02pct	NA	wgEncodeAwgTfbsHaibEcc1Foxa1sc6553V0416102Dm002p1hUniPk.narrowPeak	0.0006677818	5892	3.62	17.08
69	2	1006	encode_tfbs	5.1074793251	2.9155658168	25	51	199	77	199	109	31898	196	729132	NA	K562	NA	eGFP-JunD	None	NA	wgEncodeAwgTfbsUchicagoK562EjundUniPk.narrowPeak	0.0006721373	26674	1.84	4.43
70	1	371	codex	5.080295936	2.881026096	24	19	220	247	247	162	5667	1109	754451	K562 erythrocytic leukaemia cells (ATCC CCL-243) were grown according to standar	Embryonic Stem Cell	NA	EZH2	NA	GSE32509	GSM831028_EZH2.bed	0.0007053302	3205	1.84	4.31
71	2	824	encode_tfbs	5.0362787127	5.0857908771	12	52	108	236	236	132	8497	209	752533	NA	HeLa-S3	NA	STAT3	None	NA	wgEncodeAwgTfbsSydhHelas3Stat3IggrabUniPk.narrowPeak	0.0007695722	13834	2.58	9.08
72	2	66	cistrome_cistrome	4.9254937564	3.2586641338	20	53	175	107	175	112	22549	201	738481	NA	MCF-7	breast	FoxA1	No treatment	NA	Human_MCF-7_FoxA1_No-treatment_White.bed	0.0009794002	14374	1.95	5.17
73	2	784	encode_tfbs	4.8147364825	3.5836314939	17	54	161	137	161	117	17294	204	743736	NA	HeLa-S3	NA	BAF155	None	NA	wgEncodeAwgTfbsSydhHelas3Baf155IggmusUniPk.narrowPeak	0.0012465999	8650	2.05	5.88
74	2	614	encode_tfbs	4.7817497644	4.1574396399	14	55	138	188	188	127	12181	207	748849	NA	HepG2	NA	TEAD4_(SC-101184)	None	NA	wgEncodeAwgTfbsHaibHepg2Tead4sc101184V0422111UniPk.narrowPeak	0.0013267985	15160	2.23	7.14
75	1	1861	sheffield_dnase	4.7606662791	67.164910133	3	20	1	836	836	286	30	1130	760088	Fibroblast;Skin	NA	NA	NA	NA	NA	1859.bed	0.0013742283	285	13.11	215.63
76	2	484	encode_tfbs	4.735796968	3.5310956226	17	56	167	137	167	120	17546	204	743484	NA	A549	NA	ZBTB33	EtOH_0.02pct	NA	wgEncodeAwgTfbsHaibA549Zbtb33V0422111Etoh02UniPk.narrowPeak	0.0014360709	7152	2.02	5.8
77	2	686	encode_tfbs	4.6111867102	4.0076299038	14	57	145	188	188	130	12630	207	748400	NA	T-47D	NA	p300	DMSO_0.02pct	NA	wgEncodeAwgTfbsHaibT47dP300V0416102Dm002p1hUniPk.narrowPeak	0.0018884653	13973	2.15	6.88
78	1	999	encode_tfbs	4.5068058004	3.0571599141	19	21	207	311	311	180	4217	1114	755901	NA	SH-SY5Y	NA	GATA3_(SC-269)	None	NA	wgEncodeAwgTfbsSydhShsy5yGata3sc269sc269UcdUniPk.narrowPeak	0.0023707515	15879	1.83	4.8
79	2	578	encode_tfbs	4.4866892126	4.1497968627	13	58	140	212	212	137	11291	208	749739	NA	HCT-116	NA	ZBTB33	None	NA	wgEncodeAwgTfbsHaibHct116Zbtb33V0416101UniPk.narrowPeak	0.0024517159	4325	2.17	7.26
80	2	676	encode_tfbs	4.3787542755	2.9697031829	20	59	196	107	196	121	24672	201	736358	NA	SK-N-SH_RA	NA	p300	None	NA	wgEncodeAwgTfbsHaibSknshraP300V0416102UniPk.narrowPeak	0.0031041463	46485	1.78	4.71
81	2	459	encode_tfbs	4.3307538369	3.7690479204	14	60	153	188	188	134	13416	207	747614	NA	A549	NA	BCL3	EtOH_0.02pct	NA	wgEncodeAwgTfbsHaibA549Bcl3V0422111Etoh02UniPk.narrowPeak	0.0034241091	7740	2.02	6.47
82	1	176	cistrome_epigenome	4.1924734109	1.8378516721	51	22	293	92	293	136	19008	1082	741110	NA	MCF-7	breast	H3K27me3	DMSO(3hr)	NA	Human_MCF-7_H3K27me3_DMSO-3hr_Liu.bed	0.004650495	31472	1.36	2.44
83	2	1329	sheffield_dnase	4.1745873555	40.5823824864	3	61	28	686	686	258	258	218	760772	Complex tissue specific	NA	NA	NA	NA	NA	1258.bed	0.0047876346	353	8.25	121.39
84	2	981	encode_tfbs	4.0214512052	2.8725476801	19	62	203	116	203	127	24129	202	736901	NA	MCF10A-Er-Src	NA	STAT3	4OHTAM_1uM_36hr	NA	wgEncodeAwgTfbsSydhMcf10aesStat3TamUniPk.narrowPeak	0.0067306337	44494	1.69	4.6
85	2	490	encode_tfbs	4.0067716518	5.8887439025	8	63	95	353	353	170	4823	213	756207	NA	ECC-1	NA	GR	DEX_100nM	NA	wgEncodeAwgTfbsHaibEcc1GrV0416102Dex100nmUniPk.narrowPeak	0.0068801177	9255	2.51	11.82
86	2	212	cistrome_epigenome	3.9981088618	2.0813534009	38	64	261	31	261	119	69038	183	691992	NA	VCaP	prostate	H3K4me1	regular medium	NA	Human_VCaP_H3K4me1_regular-medium_Chinnaiyan.bed	0.0069371188	63143	1.43	2.97
87	2	85	cistrome_cistrome	3.9917443591	3.0577336778	17	65	191	137	191	131	20190	204	740840	NA	MCF-7	breast	SRC-3	E2(1hr)	NA	Human_MCF-7_SRC-3_E2-1hr_OMalley.bed	0.0069586154	33800	1.75	5.02
88	2	690	encode_tfbs	3.9798807255	3.4837556341	14	66	170	188	188	141	14493	207	746537	NA	A549	NA	CEBPB	None	NA	wgEncodeAwgTfbsSydhA549CebpbIggrabUniPk.narrowPeak	0.0070700592	38845	1.87	5.98
89	2	2489	sheffield_dnase	3.9412369349	136.1678415828	2	67	2	785	785	285	51	219	760979	Fibroblast;Muscle;Hematopoietic;Primitive;Skin;Brain;Epithelial;Endothelial;Cerv	NA	NA	NA	NA	NA	42.bed	0.0076411637	75	15.97	520.88
90	2	759	encode_tfbs	3.9155196628	8.2356626462	6	68	72	442	442	194	2570	215	758460	NA	H1-hESC	NA	c-Jun	None	NA	wgEncodeAwgTfbsSydhH1hescCjunIggrabUniPk.narrowPeak	0.0080172287	2148	2.99	18.25
91	2	621	encode_tfbs	3.8491003596	3.0875663898	16	69	188	152	188	136	18763	205	742267	NA	K562	NA	ATF3	None	NA	wgEncodeAwgTfbsHaibK562Atf3V0416101UniPk.narrowPeak	0.0092394197	16011	1.73	5.14
92	2	190	cistrome_epigenome	3.7898943954	4.3726936258	10	70	129	283	283	161	8160	211	752870	NA	MCF-7	breast	H3K9me3	E2(3hr)	NA	Human_MCF-7_H3K9me3_E2-3hr_Liu.bed	0.0104737987	47408	2.07	8.21
93	1	2483	sheffield_dnase	3.7764340222	3.1081412955	15	23	206	396	396	208	3267	1118	756851	Weak stem and endothelial	NA	NA	NA	NA	NA	410.bed	0.0106873363	9167	1.73	5.16
94	2	666	encode_tfbs	3.7610937017	3.9889200408	11	71	146	255	255	157	9864	210	751166	NA	PFSK-1	NA	Sin3Ak-20	None	NA	wgEncodeAwgTfbsHaibPfsk1Sin3ak20V0416101UniPk.narrowPeak	0.0109538021	5950	1.96	7.29
95	2	2753	sheffield_dnase	3.7114891711	103.7676567512	2	72	6	785	785	288	67	219	760963	Complex tissue specific	NA	NA	NA	NA	NA	750.bed	0.012149927	160	12.23	395.96
96	2	487	encode_tfbs	3.7007120033	4.2597051453	10	73	132	283	283	163	8374	211	752656	NA	ECC-1	NA	ERalpha_a	Estradiol_10nM	NA	wgEncodeAwgTfbsHaibEcc1EralphaaV0416102Est10nm1hUniPk.narrowPeak	0.0122470501	16091	2.01	7.99
97	2	2448	sheffield_dnase	3.6989832166	102.2495533759	2	74	7	785	785	289	68	219	760962	Hematopoietic;Fibroblast;Brain;Muscle	NA	NA	NA	NA	NA	373.bed	0.0122470501	196	12.06	389.63
98	2	973	encode_tfbs	3.6699874717	2.7711165117	18	75	206	126	206	136	23595	203	737435	NA	MCF10A-Er-Src	NA	c-Myc	4OHTAM_1uM_4hr	NA	wgEncodeAwgTfbsSydhMcf10aesCmycTam14hHvdUniPk.narrowPeak	0.012959042	25703	1.61	4.49
99	2	201	cistrome_epigenome	3.6565107956	2.1990283975	29	76	244	56	244	125	48912	192	712118	NA	T47D	breast	H3K4me1	DMSO(45min-3hr)	NA	Human_T47D_H3K4me1_DMSO-45min-3hr_Liu.bed	0.0132324559	44002	1.43	3.26
100	2	637	encode_tfbs	3.6456714525	6.0357437866	7	77	93	398	398	189	4102	214	756928	NA	K562	NA	MEF2A	None	NA	wgEncodeAwgTfbsHaibK562Mef2aV0416101UniPk.narrowPeak	0.0134312055	5631	2.4	12.66
101	1	28	cistrome_cistrome	3.6159220007	4.5171172378	9	24	157	565	565	249	1345	1124	758773	NA	Ishikawa	uterus	ESR1	E2(45min)	NA	Human_Ishikawa_ESR1_E2-45min_Liu.bed	0.0142410847	3814	2.06	8.63
102	2	1326	sheffield_dnase	3.5993430789	13.7111245811	4	78	50	598	598	242	1022	217	760008	SK-N-SH_RA	NA	NA	NA	NA	NA	1255.bed	0.0146501879	2014	3.69	35.72
103	2	2521	sheffield_dnase	3.5830448917	88.970263632	2	79	8	785	785	291	78	219	760952	Repressed in Hematopoietic and Stem	NA	NA	NA	NA	NA	450.bed	0.0149535646	165	10.54	337.67
104	2	49	cistrome_cistrome	3.5820083731	2.3556126726	24	80	231	81	231	131	37421	197	723609	NA	MCF-7	breast	ESR1	E2(45min)	NA	Human_MCF-7_ESR1_E2-45min_Odom.bed	0.0149535646	75236	1.47	3.61
105	1	1147	sheffield_dnase	3.5739133039	25.5580952231	3	25	20	836	836	294	79	1130	760039	Complex tissue specific	NA	NA	NA	NA	NA	1046.bed	0.0150898125	286	5.15	77.69
106	2	117	cistrome_cistrome	3.5595038877	2.0653402226	33	81	265	42	265	129	59613	188	701417	NA	T47D	breast	FoxA1	DMSO(45min-3hr)	NA	Human_T47D_FoxA1_DMSO-45min-3hr_Liu.bed	0.0154517151	53650	1.38	3
107	1	378	codex	3.5345144547	2.4885285894	20	26	243	295	295	188	5449	1113	754669	K562 erythrocytic leukaemia cells (ATCC CCL-243) were grown according to standar	Embryonic Stem Cell	NA	SUZ12	NA	GSE32509	GSM831042_SUZ12.bed	0.016213927	2682	1.51	3.87
108	1	210	cistrome_epigenome	3.5005989422	2.2598731182	24	27	258	247	258	177	7210	1109	752908	NA	VCaP	prostate	H3K27me3	regular medium	NA	Human_VCaP_H3K27me3_regular-medium_Chinnaiyan.bed	0.0173685574	14547	1.44	3.38
109	2	86	cistrome_cistrome	3.4910162475	2.6736884904	18	82	212	126	212	140	24427	203	736603	NA	MCF-7	breast	SRC-3	No treatment	NA	Human_MCF-7_SRC-3_No-treatment_OMalley.bed	0.0175931538	30782	1.55	4.34
110	2	470	encode_tfbs	3.4805232454	5.6610102443	7	83	100	398	398	194	4372	214	756658	NA	A549	NA	GR	DEX_5nM	NA	wgEncodeAwgTfbsHaibA549GrPcr1xDex5nmUniPk.narrowPeak	0.0178595501	10279	2.25	11.88
111	2	880	encode_tfbs	3.4083114451	2.9194616839	15	84	198	168	198	150	18519	206	742511	NA	K562	NA	ATF1_(06-325)	None	NA	wgEncodeAwgTfbsSydhK562Atf106325UniPk.narrowPeak	0.020900276	14864	1.6	4.93
112	1	970	encode_tfbs	3.397654746	1.6373467313	58	28	315	85	315	143	24248	1075	735870	NA	MCF10A-Er-Src	NA	c-Fos	4OHTAM_1uM_4hr	NA	wgEncodeAwgTfbsSydhMcf10aesCfosTam14hHvdUniPk.narrowPeak	0.0212282247	86323	1.23	2.13
113	1	212	cistrome_epigenome	3.3932929937	1.3790636282	137	29	342	36	342	136	68939	996	691179	NA	VCaP	prostate	H3K4me1	regular medium	NA	Human_VCaP_H3K4me1_regular-medium_Chinnaiyan.bed	0.0212527438	63143	1.14	1.65
114	2	494	encode_tfbs	3.3440666221	3.5510747577	11	85	163	255	255	168	11062	210	749968	NA	GM12878	NA	BATF	None	NA	wgEncodeAwgTfbsHaibGm12878BatfPcr1xUniPk.narrowPeak	0.0235947278	32427	1.75	6.49
115	2	791	encode_tfbs	3.3288744995	2.3958685192	21	86	228	104	228	139	31952	200	729078	NA	HeLa-S3	NA	CEBPB	None	NA	wgEncodeAwgTfbsSydhHelas3CebpbIggrabUniPk.narrowPeak	0.024222229	61004	1.45	3.76
116	2	2810	sheffield_dnase	3.246852513	59.9020333902	2	87	19	785	785	297	116	219	760914	Hematopoietic	NA	NA	NA	NA	NA	821.bed	0.0290052052	288	7.12	224.83
117	1	676	encode_tfbs	3.2353494861	1.6108413684	58	30	320	85	320	145	24634	1075	735484	NA	SK-N-SH_RA	NA	p300	None	NA	wgEncodeAwgTfbsHaibSknshraP300V0416102UniPk.narrowPeak	0.0292335228	46485	1.21	2.1
118	1	221	cistrome_epigenome	3.2329544612	1.9491799746	31	31	284	171	284	162	10814	1102	749304	NA	metastatic prostate cancer tissue	prostate	H3K27me3	No treatment	NA	Human_metastatic-prostate-cancer-tissue_H3K27me3_No-treatment_Chinnaiyan.bed	0.0292335228	15510	1.32	2.78
119	2	2919	sheffield_dnase	3.2323583298	58.88796152	2	88	20	785	785	298	118	219	760912	Weak complex tissue specific	NA	NA	NA	NA	NA	957.bed	0.0292335228	418	7	220.54
120	2	118	cistrome_cistrome	3.1773818624	2.6680379898	16	89	213	152	213	151	21629	205	739401	NA	T47D	breast	FoxA1	E2(45min-3hr)	NA	Human_T47D_FoxA1_E2-45min-3hr_Liu.bed	0.0329020787	29367	1.5	4.44
121	1	2939	sheffield_dnase	3.1501599476	4.9211986868	7	32	150	632	632	271	959	1126	759159	Weak complex tissue specific	NA	NA	NA	NA	NA	979.bed	0.034740905	6935	1.97	10.21
122	2	266	codex	3.145727499	4.3538185054	8	90	130	353	353	191	6509	213	754521	N/A	Embryonic Stem Cell	NA	NANOG	NA	GSE46130	GSM1124071_NANOG.bed	0.0348096066	18537	1.85	8.74
123	1	18	cistrome_cistrome	3.1148527983	3.2759309152	11	33	201	497	497	244	2268	1122	757850	NA	ECC-1	uterus	ESR1	E2(45min)	NA	Human_ECC-1_ESR1_E2-45min_Liu.bed	0.0370705078	5080	1.63	5.9
124	2	685	encode_tfbs	3.0821381236	2.8158396308	14	91	205	188	205	161	17850	207	743180	NA	T-47D	NA	GATA3_(SC-268)	DMSO_0.02pct	NA	wgEncodeAwgTfbsHaibT47dGata3sc268V0416102Dm002p1hUniPk.narrowPeak	0.0396484886	37199	1.51	4.83
125	2	879	encode_tfbs	3.0396398882	3.7869376683	9	92	152	310	310	185	8437	212	752593	NA	K562	NA	ARID3A_(sc-8821)	None	NA	wgEncodeAwgTfbsSydhK562Arid3asc8821IggrabUniPk.narrowPeak	0.043374706	9026	1.71	7.33
126	2	874	encode_tfbs	3.007138456	2.5666512653	16	93	215	152	215	153	22459	205	738571	NA	IMR90	NA	CEBPB	None	NA	wgEncodeAwgTfbsSydhImr90CebpbIggrabUniPk.narrowPeak	0.0463743082	70445	1.44	4.27
127	1	871	encode_tfbs	2.9819265314	1.7573114091	38	34	303	128	303	155	14720	1095	745398	NA	HUVEC	NA	GATA-2	None	NA	wgEncodeAwgTfbsSydhHuvecGata2UcdUniPk.narrowPeak	0.0487591575	27454	1.24	2.43
128	1	1138	sheffield_dnase	2.9723852585	44.8063561376	2	35	2	915	915	317	30	1131	760088	Fibroblast;Muscle;Skin;Brain;Epithelial;Endothelial;Cervix;Primitive;Bone	NA	NA	NA	NA	NA	1038.bed	0.0494528376	143	5.18	177.11
129	2	14	cistrome_cistrome	2.936512204	1.944145163	30	94	283	52	283	143	56889	191	704141	NA	Caco-2(differentiated)	intestine	HNF4A	No treatment	NA	Human_Caco-2-differentiated_HNF4A_No-treatment_Shivdasani.bed	0.0532947624	65557	1.28	2.87
130	2	607	encode_tfbs	2.9291609625	3.1484121415	11	95	184	255	255	178	12454	210	748576	NA	HepG2	NA	RXRA	None	NA	wgEncodeAwgTfbsHaibHepg2RxraPcr1xUniPk.narrowPeak	0.0537875955	17063	1.55	5.75
131	1	1455	sheffield_dnase	2.8946361471	40.7143514867	2	36	4	915	915	318	33	1131	760085	Hematopoietic;Brain;Epithelial;Endothelial;Muscle;Fibroblast	NA	NA	NA	NA	NA	14.bed	0.0577935008	122	4.73	159.75
132	2	1554	sheffield_dnase	2.8154754514	36.0079346389	2	96	31	785	785	304	193	219	760837	Epithelial;Fibroblast;Muscle;Brain;Hematopoietic;Primitive;Skin;Stem;Endothelial	NA	NA	NA	NA	NA	150.bed	0.0688235487	197	4.3	133.88
133	2	1105	sheffield_dnase	2.7981252347	35.2717957106	2	97	32	785	785	305	197	219	760833	Fibroblast;Brain;Primitive;Hematopoietic;Stem;Epithelial;Muscle;Liver;Endothelia	NA	NA	NA	NA	NA	1001.bed	0.0710901727	189	4.22	130.77
134	1	978	encode_tfbs	2.7936321699	1.5919171075	50	37	325	95	325	152	21423	1083	738695	NA	MCF10A-Er-Src	NA	STAT3	EtOH_0.01pct_4hr	NA	wgEncodeAwgTfbsSydhMcf10aesStat3Etoh01bUniPk.narrowPeak	0.0712934246	45110	1.17	2.11
135	2	793	encode_tfbs	2.7631972988	1.9814895575	26	98	276	75	276	150	47981	195	713049	NA	HeLa-S3	NA	CHD2_(AB68301)	None	NA	wgEncodeAwgTfbsSydhHelas3Chd2IggrabUniPk.narrowPeak	0.0759023772	20500	1.26	2.99
136	1	432	encode_tfbs	2.7594631675	2.1408862886	20	38	266	295	295	200	6327	1113	753791	NA	HSMMtube	NA	EZH2_(39875)	None	NA	wgEncodeAwgTfbsBroadHsmmtEzh239875UniPk.narrowPeak	0.0759948862	2700	1.3	3.33
137	2	93	cistrome_cistrome	2.7389368649	12.880809743	3	99	52	686	686	279	812	218	760218	NA	MCF-7	breast	c-Fos	DMSO(45min-3hr)	NA	Human_MCF-7_c-Fos_DMSO-45min-3hr_Liu.bed	0.0790913545	1021	2.63	38.28
138	1	114	cistrome_cistrome	2.714565597	2.3515002539	16	39	252	370	370	220	4602	1117	755516	NA	T47D	breast	ESR1	E2(45min)	NA	Human_T47D_ESR1_E2-45min_Liu.bed	0.0830504063	5437	1.34	3.84
139	2	919	encode_tfbs	2.6920779759	2.0435240487	23	100	272	86	272	153	40933	198	720097	NA	K562	NA	JunD	None	NA	wgEncodeAwgTfbsSydhK562JundIggrabUniPk.narrowPeak	0.0868347721	40052	1.27	3.15
140	2	671	encode_tfbs	2.6886502998	3.116654341	10	101	186	283	283	190	11399	211	749631	NA	SK-N-SH	NA	NRSF	None	NA	wgEncodeAwgTfbsHaibSknshNrsfV0416101UniPk.narrowPeak	0.0868976655	11029	1.47	5.85
141	2	552	encode_tfbs	2.6836380094	7.7233683146	4	102	76	598	598	259	1812	217	759218	NA	H1-hESC	NA	FOSL1_(SC-183)	None	NA	wgEncodeAwgTfbsHaibH1hescFosl1sc183V0416102UniPk.narrowPeak	0.0872265499	1113	2.08	20.09
142	1	1926	sheffield_dnase	2.6797436586	12.3018249458	3	40	72	836	836	316	164	1130	759954	Fibroblast	NA	NA	NA	NA	NA	1951.bed	0.0872265499	1833	2.51	36.65
143	1	1746	sheffield_dnase	2.6778017126	31.256733981	2	41	12	915	915	323	43	1131	760075	Epithelial;Skin	NA	NA	NA	NA	NA	1716.bed	0.0872265499	185	3.66	120.4
144	1	2962	ucsc_features	2.6714856747	1.2763319106	176	42	364	21	364	142	95732	957	664386	NA	NA	NA	NA	NA	NA	laminB1.bed	0.0878897599	2859884	1.08	1.5
145	2	972	encode_tfbs	2.6328259595	2.0536628823	22	103	268	96	268	156	38875	199	722155	NA	MCF10A-Er-Src	NA	c-Myc	EtOH_0.01pct	NA	wgEncodeAwgTfbsSydhMcf10aesCmycEtoh01HvdUniPk.narrowPeak	0.0954096897	35153	1.26	3.2
146	1	1196	sheffield_dnase	2.6224119053	29.220996894	2	43	14	915	915	324	46	1131	760072	Brain;Endothelial;Primitive	NA	NA	NA	NA	NA	1103.bed	0.0970558425	160	3.43	111.93
147	1	2080	sheffield_dnase	2.6047416089	28.6009722012	2	44	16	915	915	325	47	1131	760071	Hematopoietic;Brain	NA	NA	NA	NA	NA	2163.bed	0.100398564	235	3.36	109.4
148	2	189	cistrome_epigenome	2.5936304231	3.9527906674	7	104	148	398	398	217	6246	214	754784	NA	MCF-7	breast	H3K9me3	DMSO(3hr)	NA	Human_MCF-7_H3K9me3_DMSO-3hr_Liu.bed	0.1023043986	31814	1.57	8.29
149	2	486	encode_tfbs	2.5721209975	7.1872312966	4	105	79	598	598	261	1947	217	759083	NA	ECC-1	NA	ERalpha_a	BPA_100nM	NA	wgEncodeAwgTfbsHaibEcc1EraaV0416102Bpa1hUniPk.narrowPeak	0.10677736	4260	1.94	18.71
150	1	333	codex	2.5642444803	5.3958504764	5	45	139	725	725	303	624	1128	759494	Proerythroblasts were derived from mobilised CD34+ cells isolated from the healt	Erythroblast	NA	SMAD1	NA	GSE29194	GSM722398_SMAD1.bed	0.1080067022	1293	1.74	12.69
151	2	764	encode_tfbs	2.5609159447	4.483594796	6	106	124	442	442	224	4708	215	756322	NA	H1-hESC	NA	MafK_(ab50322)	None	NA	wgEncodeAwgTfbsSydhH1hescMafkIggrabUniPk.narrowPeak	0.1081168921	11425	1.63	9.93
152	2	1176	sheffield_dnase	2.5574697553	26.5271452787	2	107	40	785	785	311	262	219	760768	Stem	NA	NA	NA	NA	NA	108.bed	0.1082612661	812	3.17	97.81
153	2	263	codex	2.527376337	10.8291296893	3	108	59	686	686	284	966	218	760064	N/A	Embryonic Stem Cell	NA	SOX2	NA	GSE46130	GSM1124068_SOX2.bed	0.1150616395	2311	2.21	32.18
154	1	1153	sheffield_dnase	2.5253351663	3.1308403183	9	46	205	565	565	272	1939	1124	758179	Brain	NA	NA	NA	NA	NA	1055.bed	0.1150616395	5749	1.43	5.98
155	1	438	encode_tfbs	2.4894512994	3.3669458379	8	47	196	598	598	280	1602	1125	758516	NA	K562	NA	EZH2_(39875)	None	NA	wgEncodeAwgTfbsBroadK562Ezh239875UniPk.narrowPeak	0.1239147478	1685	1.45	6.67
156	2	555	encode_tfbs	2.4851931915	2.9140218844	10	109	200	283	283	197	12179	211	748851	NA	H1-hESC	NA	JunD	None	NA	wgEncodeAwgTfbsHaibH1hescJundV0416102UniPk.narrowPeak	0.1239147478	8447	1.38	5.47
157	1	1155	sheffield_dnase	2.4847637952	2.87619985	10	48	224	527	527	266	2346	1123	757772	Stem and SK-N-SH_RA	NA	NA	NA	NA	NA	1057.bed	0.1239147478	4648	1.37	5.32
158	1	1370	sheffield_dnase	2.475537525	24.4361077928	2	49	22	915	915	329	55	1131	760063	Epithelial;Brain;Hematopoietic;Skin;Stem;Fibroblast;Muscle;Colon;Cervix;Liver;En	NA	NA	NA	NA	NA	1311.bed	0.125774278	173	2.88	92.86
159	1	2053	sheffield_dnase	2.468650016	3.3397829044	8	50	197	598	598	282	1615	1125	758503	Hematopoietic	NA	NA	NA	NA	NA	2122.bed	0.1269811642	3175	1.44	6.62
160	2	20	cistrome_cistrome	2.4472734666	2.0478516327	20	110	270	107	270	162	35264	201	725766	NA	HepG2 liver cells	liver	CEBPa	No treatment	NA	Human_HepG2-liver-cells_CEBPa_No-treatment_Odom.bed	0.1317600271	119109	1.22	3.25
161	1	1978	sheffield_dnase	2.4471768933	10.139436205	3	51	96	836	836	328	199	1130	759919	Epithelial;Hematopoietic;Colon;Cervix;Liver;Mammary	NA	NA	NA	NA	NA	2024.bed	0.1317600271	308	2.07	30.13
162	2	819	encode_tfbs	2.4379360719	2.1812354372	17	111	248	137	248	165	28005	204	733025	NA	HeLa-S3	NA	RFX5_(200-401-194)	None	NA	wgEncodeAwgTfbsSydhHelas3Rfx5200401194IggrabUniPk.narrowPeak	0.1337628023	19284	1.25	3.58
163	2	24	cistrome_cistrome	2.4262682804	1.7257668454	34	112	316	40	316	156	72536	187	688494	NA	HepG2 liver cells	liver	HNF4A	No treatment	NA	Human_HepG2-liver-cells_HNF4A_No-treatment_Odom.bed	0.1364967626	56226	1.16	2.5
164	1	391	codex	2.423820246	4.995131587	5	52	147	725	725	308	674	1128	759444	Proerythroblasts were derived from CD34+ adult bone marrow cells isolated from h	Erythroblast	NA	TAL1	NA	GSE36985	GSM908055_TAL1.bed	0.1364967626	1137	1.61	11.75
165	2	119	cistrome_cistrome	2.4092683341	3.2980622199	8	113	173	353	353	213	8569	213	752461	NA	T47D	breast	PGR	E2(45min)	NA	Human_T47D_PGR_E2-45min_Brown.bed	0.140292407	5404	1.41	6.62
166	2	2	cistrome_cistrome	2.3765968805	2.5322470253	12	114	219	236	236	190	16873	209	744157	NA	A594 cells	lung	NR3C1	DEX(1hr)	NA	Human_A594--cells_NR3C1_DEX-1hr_Myers.bed	0.1503423992	11083	1.29	4.52
167	2	871	encode_tfbs	2.3701649779	2.6507043696	11	115	214	255	255	195	14747	210	746283	NA	HUVEC	NA	GATA-2	None	NA	wgEncodeAwgTfbsSydhHuvecGata2UcdUniPk.narrowPeak	0.1516718542	27454	1.3	4.84
168	1	1151	sheffield_dnase	2.3639251333	21.3365348096	2	53	27	915	915	332	63	1131	760055	Brain;Epithelial	NA	NA	NA	NA	NA	1051.bed	0.1520210199	202	2.53	80.49
169	1	1984	sheffield_dnase	2.3639251333	21.3365348096	2	53	27	915	915	332	63	1131	760055	Fibroblast;Hematopoietic;Brain;Stem;Epithelial;Endothelial;Muscle;Colon;Cervix;L	NA	NA	NA	NA	NA	2030.bed	0.1520210199	137	2.53	80.49
170	2	120	cistrome_cistrome	2.3614338818	2.9859650491	9	116	195	310	310	207	10668	212	750362	NA	U2OS cells	osteosarcoma	ESR2	E2(18hr)	NA	Human_U2OS-cells_ESR2_E2-18hr_Leitman.bed	0.1520210199	26752	1.35	5.78
171	2	161	cistrome_epigenome	2.3460325414	1.6908486684	35	117	325	36	325	159	76212	186	684818	NA	LnCaP	prostate	H3K4me1	regular medium	NA	Human_LnCaP_H3K4me1_regular-medium_Chinnaiyan.bed	0.1565877534	69585	1.14	2.44
172	2	920	encode_tfbs	2.3364268408	9.2376821263	3	118	65	686	686	290	1132	218	759898	NA	K562	NA	KAP1	None	NA	wgEncodeAwgTfbsSydhK562Kap1UcdUniPk.narrowPeak	0.1591589837	5489	1.89	27.42
173	2	48	cistrome_cistrome	2.3262158739	2.3944200255	13	119	229	212	229	187	19359	208	741671	NA	MCF-7	breast	ESR1	E2(45min)	NA	Human_MCF-7_ESR1_E2-45min_Liu.bed	0.1620035263	20474	1.25	4.19
174	1	158	cistrome_epigenome	2.3223216979	1.9515906275	20	55	283	295	295	211	6935	1113	753183	NA	LnCaP	prostate	H3K27me3	EtOH(16hr)	NA	Human_LnCaP_H3K27me3_EtOH-16hr_Chinnaiyan.bed	0.1620304742	9193	1.19	3.03
175	2	985	encode_tfbs	2.3211516932	3.1848501869	8	120	181	353	353	218	8870	213	752160	NA	MCF-7	NA	TCF7L2	None	NA	wgEncodeAwgTfbsSydhMcf7Tcf7l2UcdUniPk.narrowPeak	0.1620304742	10293	1.36	6.39
176	1	1509	sheffield_dnase	2.3133682025	20.0549869391	2	56	31	915	915	334	67	1131	760051	Brain;Endothelial	NA	NA	NA	NA	NA	1452.bed	0.1640233111	204	2.38	75.54
177	1	1511	sheffield_dnase	2.2892233664	19.4767976464	2	57	34	915	915	335	69	1131	760049	Hematopoietic	NA	NA	NA	NA	NA	1457.bed	0.1724208621	254	2.31	73.31
178	2	121	cistrome_cistrome	2.2738158944	2.8911023863	9	121	202	310	310	211	11013	212	750017	NA	U2OS cells	osteosarcoma	ESR2	No treatment	NA	Human_U2OS-cells_ESR2_No-treatment_Leitman.bed	0.1776440019	17418	1.3	5.6
179	1	1577	sheffield_dnase	2.2543050966	18.6752799989	2	58	35	915	915	336	72	1131	760046	Fibroblast	NA	NA	NA	NA	NA	1526.bed	0.1847686635	790	2.22	70.18
180	2	378	codex	2.25114547	3.8597182847	6	122	149	442	442	238	5463	215	755567	K562 erythrocytic leukaemia cells (ATCC CCL-243) were grown according to standar	Embryonic Stem Cell	NA	SUZ12	NA	GSE32509	GSM831042_SUZ12.bed	0.1850838266	2682	1.4	8.54
181	2	472	encode_tfbs	2.2356925307	2.1854276079	15	123	246	168	246	179	24539	206	736491	NA	A549	NA	NRSF	EtOH_0.02pct	NA	wgEncodeAwgTfbsHaibA549NrsfV0422111Etoh02UniPk.narrowPeak	0.1907283885	11970	1.2	3.69
182	2	488	encode_tfbs	2.2208180421	3.3638336033	7	124	172	398	398	231	7329	214	753701	NA	ECC-1	NA	ERalpha_a	Genistein_100nM	NA	wgEncodeAwgTfbsHaibEcc1EralphaaV0416102Gen1hUniPk.narrowPeak	0.1962894756	11452	1.34	7.05
183	2	808	encode_tfbs	2.2084977128	1.7487804663	28	125	311	65	311	167	58298	193	702732	NA	HeLa-S3	NA	Max	None	NA	wgEncodeAwgTfbsSydhHelas3MaxIggrabUniPk.narrowPeak	0.200834187	29647	1.13	2.61
184	1	707	encode_tfbs	2.1907754298	1.97105493	18	59	279	335	335	224	6175	1115	753943	NA	GM12878	NA	IKZF1_(IkN)_(UCLA)	None	NA	wgEncodeAwgTfbsSydhGm12878Ikzf1iknuclaUniPk.narrowPeak	0.207928359	9047	1.16	3.13
185	1	2121	sheffield_dnase	2.1887009905	17.2307154671	2	60	41	915	915	339	78	1131	760040	Hematopoietic	NA	NA	NA	NA	NA	2216.bed	0.207928359	228	2.05	64.42
186	2	2305	sheffield_dnase	2.1767877947	157.3958955225	1	126	1	868	868	332	22	220	761008	Epithelial;Fibroblast;Muscle;Skin;Brain;Stem;Endothelial;Colon;Cervix;Liver;Mamm	NA	NA	NA	NA	NA	2444.bed	0.2125620383	79	3.79	985.72
187	1	2027	sheffield_dnase	2.1655596717	5.4708693148	4	61	138	775	775	325	492	1129	759626	NA	NA	NA	NA	NA	NA	2088.bed	0.2169627449	5684	1.48	14.13
188	1	196	cistrome_epigenome	2.1345730046	2.422349922	11	62	249	497	497	269	3064	1122	757054	NA	NB4 cells	hematopoietic stem cell	H3K27me3	No treatment	NA	Human_NB4-cells_H3K27me3_No-treatment_Stunnenberg.bed	0.2317691303	2918	1.2	4.36
189	2	804	encode_tfbs	2.1264885416	2.0666774827	16	127	263	152	263	181	27694	205	733336	NA	HeLa-S3	NA	Ini1	None	NA	wgEncodeAwgTfbsSydhHelas3Ini1IggmusUniPk.narrowPeak	0.2348746247	7780	1.16	3.44
190	1	1193	sheffield_dnase	2.1136776487	3.5761719834	6	63	183	676	676	307	1130	1127	758988	Stem;Colon;Liver	NA	NA	NA	NA	NA	110.bed	0.2406330054	2520	1.31	7.83
191	2	983	encode_tfbs	2.106020471	3.591135186	6	128	160	442	442	243	5869	215	755161	NA	MCF-7	NA	GATA3_(SC-269)	None	NA	wgEncodeAwgTfbsSydhMcf7Gata3sc269UcdUniPk.narrowPeak	0.2424932383	12077	1.3	7.95
192	1	161	cistrome_epigenome	2.105785583	1.2567822507	139	64	368	34	368	155	76108	994	684010	NA	LnCaP	prostate	H3K4me1	regular medium	NA	Human_LnCaP_H3K4me1_regular-medium_Chinnaiyan.bed	0.2424932383	69585	1.04	1.5
193	2	47	cistrome_cistrome	2.0975218836	2.548895059	10	129	217	283	283	210	13892	211	747138	NA	MCF-7	breast	ESR1	E2(45min)	NA	Human_MCF-7_ESR1_E2-45min_Hurtado.bed	0.2447584571	24646	1.2	4.78
194	1	468	encode_tfbs	2.0972470082	4.1552072828	5	65	170	725	725	320	810	1128	759308	NA	A549	NA	GR	DEX_500pM	NA	wgEncodeAwgTfbsHaibA549GrPcr1xDex500pmUniPk.narrowPeak	0.2447584571	1009	1.34	9.77
195	2	835	encode_tfbs	2.0911247973	2.4189078993	11	130	225	255	255	203	16130	210	744900	NA	HepG2	NA	ARID3A_(NB100-279)	None	NA	wgEncodeAwgTfbsSydhHepg2Arid3anb100279IggrabUniPk.narrowPeak	0.2469602388	17622	1.19	4.42
196	1	202	cistrome_epigenome	2.0855835888	1.3683338829	71	66	349	75	349	163	35408	1062	724710	NA	T47D	breast	H3K4me1	E2(45min-3hr)	NA	Human_T47D_H3K4me1_E2-45min-3hr_Liu.bed	0.2488552371	35778	1.06	1.74
197	1	2072	sheffield_dnase	2.0808195249	15.1011052989	2	67	53	915	915	345	89	1131	760029	Hematopoietic;Colon;Epithelial;Cervix;Prostate;Mammary;Skin	NA	NA	NA	NA	NA	215.bed	0.2503229648	425	1.8	56.34
198	1	1179	sheffield_dnase	2.0671126491	5.1155706022	4	68	143	775	775	329	526	1129	759592	HA-sp specific	NA	NA	NA	NA	NA	1086.bed	0.2570446716	8218	1.39	13.21
199	2	922	encode_tfbs	2.0598196378	3.1291042669	7	131	185	398	398	238	7873	214	753157	NA	K562	NA	MafK_(ab50322)	None	NA	wgEncodeAwgTfbsSydhK562Mafkab50322IggrabUniPk.narrowPeak	0.2600840569	19317	1.24	6.56
200	2	467	encode_tfbs	2.0471516096	1.901972867	19	132	290	116	290	179	35863	202	725167	NA	A549	NA	GABP	EtOH_0.02pct	NA	wgEncodeAwgTfbsHaibA549GabpV0422111Etoh02UniPk.narrowPeak	0.2664433219	12348	1.12	3.05
201	1	1684	sheffield_dnase	2.0276133623	14.1490799522	2	69	61	915	915	348	95	1131	760023	Fibroblast	NA	NA	NA	NA	NA	1646.bed	0.2773173396	1140	1.69	52.61
202	2	2450	sheffield_dnase	2.0206285015	108.121261004	1	133	5	868	868	335	32	220	760998	Fibroblast;Muscle;Hematopoietic;Skin;Brain;Epithelial;Endothelial;Bone	NA	NA	NA	NA	NA	375.bed	0.2804184433	119	2.64	657.54
203	1	2613	sheffield_dnase	2.0106455956	13.858336335	2	70	63	915	915	349	97	1131	760021	Stem;Liver	NA	NA	NA	NA	NA	57.bed	0.2855254413	181	1.65	51.46
204	1	2330	sheffield_dnase	1.990274415	3.003515567	7	71	212	632	632	305	1570	1126	758548	Ewing sarcoma	NA	NA	NA	NA	NA	2474.bed	0.2965283686	42619	1.2	6.22
205	2	661	encode_tfbs	1.9899663357	3.3854433816	6	134	171	442	442	249	6222	215	754808	NA	PANC-1	NA	NRSF	None	NA	wgEncodeAwgTfbsHaibPanc1NrsfPcr2xUniPk.narrowPeak	0.2965283686	5507	1.23	7.49
206	1	824	encode_tfbs	1.9866773568	1.7537107073	22	72	305	270	305	216	8487	1111	751631	NA	HeLa-S3	NA	STAT3	None	NA	wgEncodeAwgTfbsSydhHelas3Stat3IggrabUniPk.narrowPeak	0.2973321476	13834	1.09	2.67
207	2	594	encode_tfbs	1.971080261	2.1526836083	13	135	251	212	251	199	21472	208	739558	NA	HepG2	NA	HDAC2_(SC-6296)	None	NA	wgEncodeAwgTfbsHaibHepg2Hdac2sc6296V0416101UniPk.narrowPeak	0.306715581	18836	1.13	3.76
208	2	856	encode_tfbs	1.9592900632	2.7452383558	8	136	209	353	353	233	10271	213	750759	NA	HepG2	NA	p300_(SC-584)	None	NA	wgEncodeAwgTfbsSydhHepg2P300sc582IggrabUniPk.narrowPeak	0.3136411567	6613	1.17	5.51
209	2	830	encode_tfbs	1.9280788401	2.3969728733	10	137	227	283	283	216	14755	211	746275	NA	HeLa-S3	NA	USF2	None	NA	wgEncodeAwgTfbsSydhHelas3Usf2IggmusUniPk.narrowPeak	0.3347397835	12306	1.13	4.5
210	2	2071	sheffield_dnase	1.9268598193	86.4789049563	1	138	10	868	868	339	40	220	760990	Epithelial;Liver;Prostate;Mammary;Skin	NA	NA	NA	NA	NA	2147.bed	0.3347397835	137	2.13	522.47
211	2	306	codex	1.9228110141	3.2703944825	6	139	174	442	442	252	6439	215	754591	Human K562 erythroleukemia cells (ATCC # CCL-243) were cultured in RPMI medium 1	Myeloid Leukemia	NA	GATA2	NA	GSE18868	GSM467648_GATA2.bed	0.3362737567	8820	1.19	7.24
212	1	159	cistrome_epigenome	1.9191026392	1.5996765478	29	73	322	181	322	192	12280	1104	747838	NA	LnCaP	prostate	H3K27me3	R1881(16hr)	NA	Human_LnCaP_H3K27me3_R1881-16hr_Chinnaiyan.bed	0.3375576423	11283	1.07	2.31
213	1	2292	sheffield_dnase	1.915889884	12.3294311144	2	74	71	915	915	353	109	1131	760009	Prostate;Mammary;Epithelial	NA	NA	NA	NA	NA	2429.bed	0.3384674875	353	1.47	45.74
214	1	1236	sheffield_dnase	1.9054515269	4.576421156	4	75	156	775	775	335	588	1129	759530	Brain	NA	NA	NA	NA	NA	1153.bed	0.345081077	3998	1.24	11.81
215	2	2111	sheffield_dnase	1.8963789136	80.4077970667	1	140	11	868	868	340	43	220	760987	Muscle;Skin;Fibroblast;Epithelial;Brain	NA	NA	NA	NA	NA	2202.bed	0.3507268959	210	1.98	483.19
216	1	1197	sheffield_dnase	1.8938957075	11.9991152258	2	76	74	915	915	355	112	1131	760006	Brain	NA	NA	NA	NA	NA	1104.bed	0.3511049775	440	1.43	44.44
217	2	639	encode_tfbs	1.8797398166	2.4853463409	9	141	223	310	310	225	12781	212	748249	NA	K562	NA	NRSF	None	NA	wgEncodeAwgTfbsHaibK562NrsfV0416102UniPk.narrowPeak	0.3610662493	15849	1.12	4.81
218	1	45	cistrome_cistrome	1.86719227	2.2120542261	11	77	262	497	497	279	3354	1122	756764	NA	MCF-7	breast	ESR1	E2(45min)	NA	Human_MCF-7_ESR1_E2-45min_Carroll.bed	0.3699454424	2372	1.1	3.98
219	2	2853	sheffield_dnase	1.8588408632	73.6139303563	1	142	12	868	868	341	47	220	760983	Endothelial;Mammary	NA	NA	NA	NA	NA	880.bed	0.3739317905	151	1.82	438.75
220	1	1936	sheffield_dnase	1.858571375	11.4863005296	2	78	80	915	915	358	117	1131	760001	Brain;Primitive;Fibroblast;Stem;Endothelial;Muscle;Skin;Bone	NA	NA	NA	NA	NA	1966.bed	0.3739317905	150	1.37	42.52
221	2	909	encode_tfbs	1.8549541685	4.4396227203	4	143	126	598	598	289	3147	217	757883	NA	K562	NA	GATA-1	None	NA	wgEncodeAwgTfbsSydhK562Gata1UcdUniPk.narrowPeak	0.3753530964	4074	1.2	11.54
222	2	2183	sheffield_dnase	1.8499486407	72.0662138105	1	144	13	868	868	342	48	220	760982	Stem;Liver;Mammary	NA	NA	NA	NA	NA	2288.bed	0.37578843	183	1.78	428.85
223	2	1003	encode_tfbs	1.8499025837	2.8391182719	7	145	204	398	398	249	8668	214	752362	NA	K562	NA	eGFP-GATA2	None	NA	wgEncodeAwgTfbsUchicagoK562Egata2UniPk.narrowPeak	0.37578843	11478	1.13	5.95
224	1	979	encode_tfbs	1.8480398391	1.4408704504	44	79	336	110	336	175	20733	1089	739385	NA	MCF10A-Er-Src	NA	STAT3	EtOH_0.01pct_12hr	NA	wgEncodeAwgTfbsSydhMcf10aesStat3Etoh01cUniPk.narrowPeak	0.37578843	41355	1.04	1.95
225	1	67	cistrome_cistrome	1.8466605222	1.8089887797	18	80	297	335	335	237	6723	1115	753395	NA	MCF-7	breast	GATA3	No treatment	NA	Human_MCF-7_GATA3_No-treatment_White.bed	0.37578843	8885	1.07	2.87
226	2	1628	sheffield_dnase	1.8412373336	70.5891458548	1	146	14	868	868	343	49	220	760981	Epithelial;Fibroblast;Muscle;Hematopoietic;Skin;Brain;Endothelial;Colon;Cervix;B	NA	NA	NA	NA	NA	1584.bed	0.3771579393	157	1.74	419.39
227	2	2869	sheffield_dnase	1.8412373336	70.5891458548	1	146	14	868	868	343	49	220	760981	Epithelial;Fibroblast;Muscle;Hematopoietic;Primitive;Skin;Brain;Stem;Endothelial	NA	NA	NA	NA	NA	90.bed	0.3771579393	130	1.74	419.39
228	2	653	encode_tfbs	1.8282537888	1.9486731745	15	148	282	168	282	199	27413	206	733617	NA	K562	NA	TEAD4_(SC-101184)	None	NA	wgEncodeAwgTfbsHaibK562Tead4sc101184V0422111UniPk.narrowPeak	0.3868991799	31030	1.07	3.29
229	2	1482	sheffield_dnase	1.8243292199	67.7105895675	1	149	16	868	868	344	51	220	760979	Fibroblast;Muscle;Skin;Epithelial;Endothelial;Cervix;Liver;Brain	NA	NA	NA	NA	NA	1425.bed	0.3882140612	150	1.68	394.65
230	1	60	cistrome_cistrome	1.8229873474	1.3242510144	72	81	356	74	356	170	37053	1061	723065	NA	MCF-7	breast	ESR1	full media	NA	Human_MCF-7_ESR1_full-media_Hurtado.bed	0.3882140612	40464	1.03	1.68
231	2	12	cistrome_cistrome	1.8084508727	1.5308100391	36	150	355	34	355	180	85830	185	675200	NA	Caco-2(differentiated)	intestine	CDX2	No treatment	NA	Human_Caco-2-differentiated_CDX2_No-treatment_Shivdasani.bed	0.3996902851	39243	1.04	2.2
232	1	1992	sheffield_dnase	1.8048060649	4.2644426847	4	82	164	775	775	340	631	1129	759487	NA	NA	NA	NA	NA	NA	2042.bed	0.4013214708	5639	1.16	11
233	1	814	encode_tfbs	1.7959138152	1.5892892146	27	83	326	204	326	204	11499	1106	748619	NA	HeLa-S3	NA	p300_(SC-584)	None	NA	wgEncodeAwgTfbsSydhHelas3P300sc584sc584IggrabUniPk.narrowPeak	0.4078652534	25854	1.04	2.33
234	2	1912	sheffield_dnase	1.792394952	62.8182543936	1	151	17	868	868	345	55	220	760975	Epithelial;Fibroblast;Brain;Endothelial;Colon;Cervix;Liver;Mammary;Muscle;Skin	NA	NA	NA	NA	NA	1927.bed	0.4094262047	231	1.56	365.96
235	2	156	cistrome_epigenome	1.7820665099	1.3936737675	65	152	390	5	390	182	175158	156	585872	NA	Caco-2(proliferating)	intestine	H3K4me2	No treatment	NA	Human_Caco-2-proliferating_H3K4me2_No-treatment_Shivdasani.bed	0.4174957634	105110	1.03	1.87
236	2	625	encode_tfbs	1.7801624115	2.267885205	10	153	234	283	283	223	15578	211	745452	NA	K562	NA	CEBPB_(SC-150)	None	NA	wgEncodeAwgTfbsHaibK562Cebpbsc150V0422111UniPk.narrowPeak	0.4175534059	22240	1.07	4.26
237	2	2717	sheffield_dnase	1.7772801753	60.679862994	1	154	18	868	868	347	57	220	760973	Brain;Hematopoietic	NA	NA	NA	NA	NA	702.bed	0.4185601941	169	1.5	353.17
238	1	2173	sheffield_dnase	1.773664264	10.3393895983	2	84	91	915	915	363	130	1131	759988	Ewing sarcoma	NA	NA	NA	NA	NA	2274.bed	0.4202862906	458	1.24	38.17
239	2	347	codex	1.7600508564	4.1516470772	4	155	139	598	598	297	3364	217	757666	Macrophages were derived from peripheral blood monocytes by incubation with huma	Macrophage	NA	EGR2	NA	GSE31621	GSM785503_4_EGR2.bed	0.4318547369	1020	1.12	10.79
240	2	2175	sheffield_dnase	1.7555660965	57.6502375319	1	156	21	868	868	348	60	220	760970	Endothelial;Prostate	NA	NA	NA	NA	NA	2278.bed	0.4335498811	273	1.43	338.78
241	1	1648	sheffield_dnase	1.7547303309	1.926717671	14	85	287	416	416	263	4904	1119	755214	MCF-7 and Epithelial	NA	NA	NA	NA	NA	1605.bed	0.4335498811	189761	1.05	3.25
242	1	2098	sheffield_dnase	1.7489017745	2.9614256963	6	86	214	676	676	325	1364	1127	758754	NA	NA	NA	NA	NA	NA	2186.bed	0.4375919303	45798	1.08	6.48
243	2	2788	sheffield_dnase	1.7416805422	55.7959979457	1	157	22	868	868	349	62	220	760968	Epithelial;Fibroblast;Muscle;Primitive;Skin;Brain;Stem;Endothelial;Colon;Cervix;	NA	NA	NA	NA	NA	797.bed	0.4430978361	200	1.38	327.04
244	1	2031	sheffield_dnase	1.7374494268	9.8788571981	2	87	97	915	915	366	136	1131	759982	Brain;Stem;Epithelial	NA	NA	NA	NA	NA	2092.bed	0.445602062	204	1.18	36.45
245	2	331	codex	1.7334742923	4.0737116414	4	158	141	598	598	299	3428	217	757602	CD36+ erythroid progenitor cells were derived from mobilised CD34+ cells isolate	Erythroid Progenitor	NA	SMARCA4	NA	GSE26501	GSM651553_BRG1.bed	0.447863911	7687	1.1	10.59
246	2	823	encode_tfbs	1.7279037271	1.9379369876	14	159	286	188	286	211	25664	207	735366	NA	HeLa-S3	NA	STAT1	IFNg30	NA	wgEncodeAwgTfbsSydhHelas3Stat1Ifng30UniPk.narrowPeak	0.45180144	16158	1.04	3.33
247	2	683	encode_tfbs	1.7175751195	4.0275844384	4	160	143	598	598	300	3467	217	757563	NA	T-47D	NA	ERalpha_a	Estradiol_10nM	NA	wgEncodeAwgTfbsHaibT47dEralphaaV0416102Est10nm1hUniPk.narrowPeak	0.4608020179	10505	1.09	10.47
248	2	682	encode_tfbs	1.7115183599	4.0098691597	4	161	144	598	598	301	3482	217	757548	NA	T-47D	NA	ERalpha_a	Genistein_100nM	NA	wgEncodeAwgTfbsHaibT47dEralphaaPcr2xGen1hUniPk.narrowPeak	0.465389311	10547	1.08	10.43
249	1	369	codex	1.7062683305	2.0143872053	12	88	278	465	465	277	4018	1121	756100	K562 erythrocytic leukaemia cells (ATCC CCL-243) were grown according to standar	Erythrocytic leukaemia cells	NA	SUZ12	NA	GSE32509	GSM831021_SUZ12.bed	0.4677557866	2804	1.04	3.54
250	2	144	cistrome_cistrome	1.7058272675	9.4718273174	2	162	64	785	785	337	733	219	760297	NA	metastatic prostate cancer tissue	prostate	AR	No treatment	NA	Human_metastatic-prostate-cancer-tissue_AR_No-treatment_Chinnaiyan.bed	0.4677557866	7723	1.14	34.76
251	1	828	encode_tfbs	1.7028742569	2.8892779444	6	89	219	676	676	328	1398	1127	758720	NA	HeLa-S3	NA	TFIIIC-110	None	NA	wgEncodeAwgTfbsSydhHelas3Tf3c110UniPk.narrowPeak	0.4690708734	2616	1.06	6.32
252	2	778	encode_tfbs	1.6960318875	1.8731290165	15	163	294	168	294	208	28478	206	732552	NA	HEK293	NA	KAP1	None	NA	wgEncodeAwgTfbsSydhHek293Kap1UcdUniPk.narrowPeak	0.4740954776	19774	1.03	3.16
253	2	827	encode_tfbs	1.6948001112	1.8326162992	16	164	300	152	300	205	31086	205	729944	NA	HeLa-S3	NA	TCF7L2_C9B9_(2565)	None	NA	wgEncodeAwgTfbsSydhHelas3Tcf7l2c9b92565UcdUniPk.narrowPeak	0.4740954776	19242	1.03	3.05
254	2	2634	sheffield_dnase	1.6902632651	49.4498358502	1	165	23	868	868	352	70	220	760960	Epithelial;Fibroblast;Muscle;Hematopoietic;Primitive;Skin;Brain;Endothelial;Colo	NA	NA	NA	NA	NA	598.bed	0.4771879445	169	1.23	286.87
255	2	2749	sheffield_dnase	1.6724775409	47.4333149752	1	166	24	868	868	353	73	220	760957	Epithelial;Fibroblast;Brain;Hematopoietic;Primitive;Skin;Endothelial;Muscle;Colo	NA	NA	NA	NA	NA	746.bed	0.4951864173	130	1.18	273.72
256	2	229	codex	1.6684271804	3.2427355252	5	167	177	513	513	286	5394	216	755636	Juvenile acute myeloid leukaemia cell line carrying t(8;21) translocation RUNX1-	Leukaemia cell	NA	LMO2	NA	GSE43834	GSM1082311_LMO2.bed	0.4978738305	7923	1.04	7.69
257	2	904	encode_tfbs	1.6538117999	1.7768436229	17	168	308	137	308	204	34093	204	726937	NA	K562	NA	COREST_(sc-30189)	None	NA	wgEncodeAwgTfbsSydhK562Corestsc30189IggrabUniPk.narrowPeak	0.5129104196	35741	1.02	2.92
258	2	1723	sheffield_dnase	1.6443948546	44.3476255516	1	169	25	868	868	354	78	220	760952	Fibroblast	NA	NA	NA	NA	NA	1688.bed	0.520105955	333	1.1	258.65
259	2	1982	sheffield_dnase	1.6443948546	44.3476255516	1	169	25	868	868	354	78	220	760952	Epithelial;Brain;Hematopoietic;Skin;Fibroblast;Stem;Muscle;Colon;Cervix;Liver;En	NA	NA	NA	NA	NA	2029.bed	0.520105955	197	1.1	258.65
260	2	482	encode_tfbs	1.6385163028	2.2519115881	9	171	236	310	310	239	14081	212	746949	NA	A549	NA	USF-1	EtOH_0.02pct	NA	wgEncodeAwgTfbsHaibA549Usf1V0422111Etoh02UniPk.narrowPeak	0.5235355006	8004	1.02	4.36
261	1	2704	sheffield_dnase	1.6381998014	8.7268045639	2	90	109	915	915	371	154	1131	759964	Endothelial;Primitive	NA	NA	NA	NA	NA	689.bed	0.5235355006	845	1.05	32.13
262	1	1299	sheffield_dnase	1.6335729632	5.0179660568	3	91	145	836	836	357	402	1130	759716	Hematopoietic	NA	NA	NA	NA	NA	1227.bed	0.5271232722	652	1.03	14.8
263	2	265	codex	1.6246185081	3.1560764098	5	172	183	513	513	289	5541	216	755489	N/A	Embryonic Stem Cell	NA	NANOG	NA	GSE46130	GSM1124070_NANOG.bed	0.5360585019	13465	1.01	7.48
264	1	430	encode_tfbs	1.6196129599	2.1076277734	10	92	267	527	527	295	3198	1123	756920	NA	HSMM	NA	EZH2_(39875)	None	NA	wgEncodeAwgTfbsBroadHsmmEzh239875UniPk.narrowPeak	0.5402186313	1540	1.01	3.9
265	2	178	cistrome_epigenome	1.6170599783	1.3993321016	51	173	386	12	386	190	134352	170	626678	NA	MCF-7	breast	H3K4me1	DMSO(3hr)	NA	Human_MCF-7_H3K4me1_DMSO-3hr_Liu.bed	0.5413530559	127623	1	1.92
266	1	986	encode_tfbs	1.6140444583	1.7630130981	16	93	302	370	370	255	6126	1117	753992	NA	MCF-7	NA	ZNF217	None	NA	wgEncodeAwgTfbsSydhMcf7Znf217UcdUniPk.narrowPeak	0.542371723	9933	1	2.88
267	2	2424	sheffield_dnase	1.6129781445	41.1812065887	1	174	27	868	868	356	84	220	760946	Epithelial;Fibroblast;Muscle;Brain;Hematopoietic;Primitive;Skin;Stem;Endothelial	NA	NA	NA	NA	NA	342.bed	0.542371723	131	1.03	237.89
268	2	57	cistrome_cistrome	1.5957806168	1.9060075348	13	175	289	212	289	225	24163	208	736867	NA	MCF-7	breast	ESR1	No treatment	NA	Human_MCF-7_ESR1_No-treatment_Odom.bed	0.5607438427	29129	1	3.33
269	2	2964	ucsc_features	1.593257087	39.29330383	1	176	29	868	868	358	88	220	760942	NA	NA	NA	NA	NA	NA	microsat.bed	0.5607438427	41572	0.98	226.59
270	1	980	encode_tfbs	1.5925394667	1.4121475925	39	94	339	124	339	186	18716	1094	741402	NA	MCF10A-Er-Src	NA	STAT3	4OHTAM_1uM_12hr	NA	wgEncodeAwgTfbsSydhMcf10aesStat3Tam112hHvdUniPk.narrowPeak	0.5607438427	39908	1	1.94
271	2	200	cistrome_epigenome	1.5920526406	1.5411771173	28	177	352	65	352	198	65475	193	695555	NA	NB4 cells	hematopoietic stem cell	H3K9me3	No treatment	NA	Human_NB4-cells_H3K9me3_No-treatment_Stunnenberg.bed	0.5607438427	107924	1	2.3
272	2	931	encode_tfbs	1.5886318708	1.9013781706	13	178	291	212	291	227	24220	208	736810	NA	K562	NA	p300	None	NA	wgEncodeAwgTfbsSydhK562P300IggrabUniPk.narrowPeak	0.5631001851	25881	1	3.32
273	2	663	encode_tfbs	1.584440999	1.9545367986	12	179	280	236	280	232	21718	209	739312	NA	PANC-1	NA	Sin3Ak-20	None	NA	wgEncodeAwgTfbsHaibPanc1Sin3ak20V0416101UniPk.narrowPeak	0.566477675	7182	0.99	3.49
274	1	1832	sheffield_dnase	1.5775060094	39.5331442294	1	95	5	1041	1041	380	17	1132	760101	Fibroblast;Muscle;Epithelial	NA	NA	NA	NA	NA	1818.bed	0.5723969345	253	0.94	254.29
275	2	1575	sheffield_dnase	1.5767564519	8.0639072542	2	180	75	785	785	347	861	219	760169	Weak Ostoblast	NA	NA	NA	NA	NA	1524.bed	0.5723969345	1355	0.97	29.56
276	1	2075	sheffield_dnase	1.5692248261	7.9982385947	2	96	118	915	915	376	168	1131	759950	Epithelial;Fibroblast	NA	NA	NA	NA	NA	2153.bed	0.5802999549	1377	0.96	29.41
277	2	295	codex	1.563519982	3.0378350485	5	181	192	513	513	295	5755	216	755275	Kasumi-1 (AML FAB M2) with t(8;21) translocation and RUNX1/ETO siRNA derived fro	Acute Myeloid Leukemia	NA	CEBPA	NA	GSE60131	GSM1501163_CEBPA.bed	0.5858503503	7279	0.98	7.2
278	1	2090	sheffield_dnase	1.5576452965	3.56846838	4	97	185	775	775	352	754	1129	759364	Epithelial	NA	NA	NA	NA	NA	2175.bed	0.5877474543	6767	0.97	9.2
279	2	2560	sheffield_dnase	1.5563752639	36.0359726904	1	182	30	868	868	360	96	220	760934	Epithelial;Fibroblast;Muscle;Primitive;Skin;Brain;Endothelial;Colon;Cervix;Liver	NA	NA	NA	NA	NA	500.bed	0.5877474543	204	0.9	208.46
280	1	1404	sheffield_dnase	1.5543465799	37.3067209715	1	98	6	1041	1041	382	18	1132	760100	Fibroblast;Muscle;Skin;Brain;Endothelial	NA	NA	NA	NA	NA	1346.bed	0.5877474543	154	0.89	236.51
281	1	1743	sheffield_dnase	1.5543465799	37.3067209715	1	98	6	1041	1041	382	18	1132	760100	Fibroblast;Muscle;Skin;Brain;Epithelial;Endothelial	NA	NA	NA	NA	NA	1713.bed	0.5877474543	169	0.89	236.51
282	1	2078	sheffield_dnase	1.5543465799	37.3067209715	1	98	6	1041	1041	382	18	1132	760100	Fibroblast;Skin	NA	NA	NA	NA	NA	2157.bed	0.5877474543	362	0.89	236.51
283	1	2119	sheffield_dnase	1.5492388369	4.6469866384	3	101	153	836	836	363	434	1130	759684	Stem	NA	NA	NA	NA	NA	2212.bed	0.5925993524	1708	0.95	13.71
284	2	635	encode_tfbs	1.5419991689	2.9969039791	5	183	194	513	513	297	5833	216	755197	NA	K562	NA	HDAC2_(SC-6296)	None	NA	wgEncodeAwgTfbsHaibK562Hdac2sc6296V0416102UniPk.narrowPeak	0.6004390595	6672	0.96	7.11
285	2	2637	sheffield_dnase	1.5390755053	34.5872329419	1	184	33	868	868	362	100	220	760930	Repressed in Hematopoietic	NA	NA	NA	NA	NA	600.bed	0.6019144744	201	0.86	199.53
286	2	346	codex	1.5370917195	1.9850030187	11	185	275	255	275	238	19566	210	741464	Macrophages were derived from peripheral blood monocytes by incubation with huma	Macrophage	NA	CEBPB	NA	GSE31621	GSM785502_CEBPbeta.bed	0.6019144744	35161	0.98	3.63
287	1	1102	sheffield_dnase	1.535288007	1.7571279694	15	102	304	396	396	267	5760	1118	754358	Stem cell specific (weak)	NA	NA	NA	NA	NA	10.bed	0.6019144744	63201	0.98	2.91
288	2	2426	sheffield_dnase	1.5348591702	34.2442605289	1	186	34	868	868	363	101	220	760929	Epithelial;Fibroblast;Muscle;Brain;Hematopoietic;Primitive;Skin;Stem;Endothelial	NA	NA	NA	NA	NA	344.bed	0.6019144744	105	0.85	197.44
289	1	1533	sheffield_dnase	1.5323917717	35.338973242	1	103	10	1041	1041	385	19	1132	760099	Fibroblast;Muscle;Brain;Epithelial;Endothelial	NA	NA	NA	NA	NA	1480.bed	0.6032493054	177	0.85	221.83
290	2	135	cistrome_cistrome	1.5217301509	4.5455671167	3	187	120	686	686	331	2297	218	758733	NA	VCaP	prostate	FoxA1	regular medium	NA	Human_VCaP_FoxA1_regular-medium_Chinnaiyan.bed	0.6161100544	17139	0.93	13.48
291	1	1221	sheffield_dnase	1.5115239793	33.5499917898	1	104	11	1041	1041	385	20	1132	760098	Fibroblast;Muscle;Skin;Brain;Endothelial;Epithelial	NA	NA	NA	NA	NA	1136.bed	0.6285929077	169	0.81	211.44
292	2	946	encode_tfbs	1.5094243916	4.4942809458	3	188	123	686	686	332	2323	218	758707	NA	K562	NA	SIRT6	None	NA	wgEncodeAwgTfbsSydhK562Sirt6UniPk.narrowPeak	0.6294760369	2305	0.92	13.32
293	1	2586	sheffield_dnase	1.5061851748	7.3838782798	2	105	126	915	915	382	182	1131	759936	Stem	NA	NA	NA	NA	NA	54.bed	0.6316828578	1335	0.89	27.12
294	1	2000	sheffield_dnase	1.5049400231	4.4616475104	3	106	158	836	836	367	452	1130	759666	Melano specific	NA	NA	NA	NA	NA	2057.bed	0.6316828578	5213	0.92	13.15
295	1	2106	sheffield_dnase	1.4977592851	4.4319882271	3	107	159	836	836	367	455	1130	759663	Epithelial;Skin	NA	NA	NA	NA	NA	2197.bed	0.6400370929	2808	0.91	13.06
296	2	1369	sheffield_dnase	1.4948657841	31.1837082144	1	189	35	868	868	364	111	220	760919	Epithelial;Brain;Colon;Liver;Bone	NA	NA	NA	NA	NA	1310.bed	0.6421388558	216	0.78	179.91
297	2	2478	sheffield_dnase	1.4910677934	30.8870271836	1	190	36	868	868	365	112	220	760918	Stem;Colon;Liver;Hematopoietic	NA	NA	NA	NA	NA	404.bed	0.6455980386	289	0.77	176.78
298	1	681	encode_tfbs	1.4882716207	2.8777076447	5	108	223	725	725	352	1169	1128	758949	NA	T-47D	NA	ERalpha_a	BPA_100nM	NA	wgEncodeAwgTfbsHaibT47dEraaV0416102Bpa1hUniPk.narrowPeak	0.6468617091	3902	0.93	6.76
299	2	2096	sheffield_dnase	1.4873038127	30.6070739379	1	191	37	868	868	365	113	220	760917	Epithelial;Primitive;Hematopoietic;Brain;Stem;Colon;Cervix;Liver;Muscle;Prostate	NA	NA	NA	NA	NA	2182.bed	0.6468617091	197	0.76	175.61
300	1	2326	sheffield_dnase	1.4788814298	4.3561572222	3	109	163	836	836	369	463	1130	759655	Melanocyte, Colo829, and Ewing sarcoma	NA	NA	NA	NA	NA	2468.bed	0.6573304644	9462	0.89	12.84
301	1	2305	sheffield_dnase	1.4726582118	30.5208345802	1	110	13	1041	1041	388	22	1132	760096	Epithelial;Fibroblast;Muscle;Skin;Brain;Stem;Endothelial;Colon;Cervix;Liver;Mamm	NA	NA	NA	NA	NA	2444.bed	0.6646021435	79	0.74	189.4
302	2	992	encode_tfbs	1.4548652636	28.3520533722	1	192	38	868	868	366	122	220	760908	NA	NT2-D1	NA	ZNF274	None	NA	wgEncodeAwgTfbsSydhNt2d1Znf274UcdUniPk.narrowPeak	0.6876469415	745	0.71	161.98
303	1	2588	sheffield_dnase	1.4544960731	29.1961429646	1	111	15	1041	1041	389	23	1132	760095	Epithelial;Fibroblast;Muscle;Skin;Brain;Endothelial;Cervix;Primitive;Liver;Prost	NA	NA	NA	NA	NA	542.bed	0.6876469415	99	0.71	180.18
304	1	2115	sheffield_dnase	1.4535473457	4.2547961782	3	112	165	836	836	371	474	1130	759644	Skin;Endothelial	NA	NA	NA	NA	NA	2206.bed	0.6876469415	4949	0.87	12.54
305	1	331	codex	1.450320281	1.9690701311	10	113	280	527	527	307	3422	1123	756696	CD36+ erythroid progenitor cells were derived from mobilised CD34+ cells isolate	Erythroid Progenitor	NA	SMARCA4	NA	GSE26501	GSM651553_BRG1.bed	0.6905042002	7687	0.94	3.64
306	2	662	encode_tfbs	1.4424483563	1.6972264376	16	193	322	152	322	222	33458	205	727572	NA	PANC-1	NA	Pol2-4H8	None	NA	wgEncodeAwgTfbsHaibPanc1Pol24h8V0416101UniPk.narrowPeak	0.6995636785	10324	0.95	2.82
307	2	34	cistrome_cistrome	1.4418208168	2.5187629142	6	194	220	442	442	285	8339	215	752691	NA	LnCaP	prostate	AR	R1881(16hr)	NA	Human_LnCaP_AR_R1881-16hr_Chinnaiyan.bed	0.6995636785	41243	0.91	5.57
308	1	1305	sheffield_dnase	1.4370884934	27.9834097403	1	114	17	1041	1041	391	24	1132	760094	Fibroblast;Muscle;Brain;Skin	NA	NA	NA	NA	NA	1236.bed	0.7026506821	211	0.68	171.37
309	1	1685	sheffield_dnase	1.4370884934	27.9834097403	1	114	17	1041	1041	391	24	1132	760094	Fibroblast;Skin	NA	NA	NA	NA	NA	1647.bed	0.7026506821	193	0.68	171.37
310	2	2825	sheffield_dnase	1.4312637427	26.8191953172	1	195	39	868	868	367	129	220	760901	Epithelial;Fibroblast;Muscle;Hematopoietic;Primitive;Skin;Brain;Stem;Endothelial	NA	NA	NA	NA	NA	846.bed	0.7078735991	334	0.67	153.06
311	1	1107	sheffield_dnase	1.4310703408	2.4849005367	6	116	244	676	676	345	1625	1127	758493	Brain	NA	NA	NA	NA	NA	1003.bed	0.7078735991	33666	0.91	5.44
312	1	2211	sheffield_dnase	1.4289044316	4.1581847963	3	117	169	836	836	374	485	1130	759633	Brain;Muscle	NA	NA	NA	NA	NA	2322.bed	0.7091325483	4316	0.85	12.25
313	2	2123	sheffield_dnase	1.4247579143	26.4117602357	1	196	41	868	868	368	131	220	760899	Hematopoietic	NA	NA	NA	NA	NA	2218.bed	0.7136482303	222	0.66	151.4
314	1	1186	sheffield_dnase	1.4203762614	26.8688393088	1	118	19	1041	1041	393	25	1132	760093	Epithelial;Fibroblast;Muscle;Brain;Skin;Colon;Cervix;Liver;Endothelial;Primitive	NA	NA	NA	NA	NA	1092.bed	0.7169397473	82	0.65	165.02
315	2	499	encode_tfbs	1.4195009154	1.8400094181	12	197	298	236	298	244	23030	209	738000	NA	GM12878	NA	EBF1_(SC-137065)	None	NA	wgEncodeAwgTfbsHaibGm12878Ebf1sc137065Pcr1xUniPk.narrowPeak	0.7169397473	36140	0.94	3.28
316	2	334	codex	1.4186167039	3.2325495428	4	198	178	598	598	325	4315	217	756715	Mobilised CD34+ cells isolated from the healthly peripheral blood were expanded	Hematopoietic Stem and Progenitor Cells	NA	TCF7L2	NA	GSE29194	GSM722400_TCF7L2.bed	0.7169397473	9717	0.87	8.4
317	2	599	encode_tfbs	1.4165610782	1.6314835218	18	199	336	126	336	220	39229	203	721801	NA	HepG2	NA	MYBL2_(SC-81192)	None	NA	wgEncodeAwgTfbsHaibHepg2Mybl2sc81192V0422111UniPk.narrowPeak	0.7180688785	17898	0.95	2.64
318	2	2445	sheffield_dnase	1.4120424023	25.6334098382	1	200	42	868	868	370	135	220	760895	Hematopoietic	NA	NA	NA	NA	NA	370.bed	0.7232974312	254	0.64	147.31
319	2	754	encode_tfbs	1.4096607186	1.9563739704	10	201	279	283	283	254	18000	211	743030	NA	H1-hESC	NA	Bach1_(sc-14700)	None	NA	wgEncodeAwgTfbsSydhH1hescBach1sc14700IggrabUniPk.narrowPeak	0.7249950533	11457	0.92	3.67
320	1	1128	sheffield_dnase	1.3984914934	4.041306815	3	119	173	836	836	376	499	1130	759619	Hematopoietic;Liver	NA	NA	NA	NA	NA	1025.bed	0.7395936085	1290	0.83	11.91
321	1	1937	sheffield_dnase	1.3982882632	6.4294501392	2	120	131	915	915	389	209	1131	759909	Epithelial	NA	NA	NA	NA	NA	1967.bed	0.7395936085	3469	0.77	23.57
322	2	1330	sheffield_dnase	1.390152005	6.3610683123	2	202	85	785	785	357	1091	219	759939	Complex tissue specific	NA	NA	NA	NA	NA	1259.bed	0.7511909888	1717	0.76	23.31
323	1	2230	sheffield_dnase	1.3888335531	24.8504352478	1	121	21	1041	1041	394	27	1132	760091	Fibroblast;Muscle;Skin;Brain;Epithelial;Endothelial;Cervix;Primitive	NA	NA	NA	NA	NA	2344.bed	0.7511909888	130	0.61	151.69
324	1	2176	sheffield_dnase	1.3856781266	2.1010419075	8	122	268	598	598	329	2564	1125	757554	Prostate Cancer	NA	NA	NA	NA	NA	2279.bed	0.7543333489	9541	0.9	4.16
325	2	929	encode_tfbs	1.3825712205	2.0147160216	9	203	274	310	310	262	15705	212	745325	NA	K562	NA	NF-YB	None	NA	wgEncodeAwgTfbsSydhK562NfybUniPk.narrowPeak	0.7574114453	10096	0.91	3.9
326	2	330	codex	1.372245457	2.1060798036	8	204	259	353	353	272	13334	213	747696	Mobilised CD34+ cells isolated from the healthly peripheral blood.	Hematopoietic Stem and Progenitor Cells	NA	SMARCA4	NA	GSE26501	GSM651552_BRG1.bed	0.7732561591	6462	0.9	4.23
327	1	1143	sheffield_dnase	1.3595119853	23.1526048388	1	123	23	1041	1041	396	29	1132	760089	Fibroblast;Muscle;Epithelial;Endothelial;Primitive;Brain	NA	NA	NA	NA	NA	1042.bed	0.7890028314	98	0.57	139.71
328	1	1667	sheffield_dnase	1.3595119853	23.1526048388	1	123	23	1041	1041	396	29	1132	760089	Fibroblast;Muscle;Skin;Brain;Endothelial;Epithelial	NA	NA	NA	NA	NA	1628.bed	0.7890028314	187	0.57	139.71
329	1	2170	sheffield_dnase	1.3595119853	23.1526048388	1	123	23	1041	1041	396	29	1132	760089	Fibroblast;Skin;Ewing sarcoma	NA	NA	NA	NA	NA	2271.bed	0.7890028314	306	0.57	139.71
330	2	424	encode_tfbs	1.355779887	2.2185270386	7	205	241	398	398	281	11057	214	749973	NA	HeLa-S3	NA	Pol2(b)	None	NA	wgEncodeAwgTfbsBroadHelas3Pol2bUniPk.narrowPeak	0.7923604973	3149	0.88	4.65
331	2	435	encode_tfbs	1.3550356353	1.9116584686	10	206	288	283	288	259	18411	211	742619	NA	HUVEC	NA	Pol2(b)	None	NA	wgEncodeAwgTfbsBroadHuvecPol2bUniPk.narrowPeak	0.7923604973	5298	0.9	3.59
332	2	261	codex	1.3488904782	1.5269450622	22	207	358	96	358	220	51379	199	709651	Day 5 of in vitro differentiation with FGF2; BMP4 and B27	Endoderm	NA	FOXA2	NA	GSE46130	GSM1124064_FOXA2.bed	0.8012312566	31741	0.94	2.38
333	1	2751	sheffield_dnase	1.3455922542	22.3840266135	1	126	26	1041	1041	398	30	1132	760088	Epithelial;Fibroblast;Muscle;Hematopoietic;Primitive;Skin;Brain;Endothelial;Colo	NA	NA	NA	NA	NA	748.bed	0.8049148823	83	0.55	134.8
334	2	677	encode_tfbs	1.3429071134	1.7053127003	14	208	320	188	320	239	29031	207	731999	NA	SK-N-SH_RA	NA	Rad21	None	NA	wgEncodeAwgTfbsHaibSknshraRad21V0416102UniPk.narrowPeak	0.8074820275	62275	0.92	2.93
335	1	998	encode_tfbs	1.3408768143	1.3645601201	36	127	351	138	351	205	17851	1097	742267	NA	SH-SY5Y	NA	GATA-2	None	NA	wgEncodeAwgTfbsSydhShsy5yGata2UcdUniPk.narrowPeak	0.8088441033	35620	0.95	1.9
336	1	2443	sheffield_dnase	1.3346643125	3.804924311	3	128	177	836	836	380	530	1130	759588	Hematopoietic	NA	NA	NA	NA	NA	369.bed	0.8180556624	3518	0.78	11.21
337	2	1426	sheffield_dnase	1.3324823884	21.2203785959	1	209	43	868	868	373	163	220	760867	Epithelial;Fibroblast;Muscle;Brain;Hematopoietic;Primitive;Skin;Stem;Endothelial	NA	NA	NA	NA	NA	137.bed	0.8197362784	227	0.53	121.2
338	2	509	encode_tfbs	1.3310198357	2.0639925979	8	210	266	353	353	276	13601	213	747429	NA	GM12878	NA	NFATC1_(SC-17834)	None	NA	wgEncodeAwgTfbsHaibGm12878Nfatc1sc17834V0422111UniPk.narrowPeak	0.8200680821	10812	0.88	4.14
339	1	1273	sheffield_dnase	1.3190811846	20.9855569643	1	129	29	1041	1041	400	32	1132	760086	Fibroblast;Muscle;Brain;Epithelial;Endothelial;Skin;Bone	NA	NA	NA	NA	NA	1199.bed	0.8404377709	207	0.51	125.43
340	1	1259	sheffield_dnase	1.3130981828	3.7275542098	3	130	179	836	836	382	541	1130	759577	Weak endothelial	NA	NA	NA	NA	NA	1179.bed	0.8495899085	2133	0.77	10.98
341	1	1817	sheffield_dnase	1.3080077818	5.7178529781	2	131	135	915	915	394	235	1131	759883	Fibroblast	NA	NA	NA	NA	NA	1796.bed	0.8570857691	3168	0.69	20.93
342	1	1234	sheffield_dnase	1.3064366758	20.338522592	1	132	30	1041	1041	401	33	1132	760085	Brain;Skin;Muscle;Fibroblast;Epithelial	NA	NA	NA	NA	NA	1151.bed	0.8576768009	114	0.5	121.99
343	2	655	encode_tfbs	1.3019229136	1.9418213673	9	211	284	310	310	268	16282	212	744748	NA	K562	NA	TRIM28_(SC-81411)	None	NA	wgEncodeAwgTfbsHaibK562Trim28sc81411V0422111UniPk.narrowPeak	0.8620231285	12137	0.88	3.76
344	1	982	encode_tfbs	1.3017090841	2.3044213831	6	133	257	676	676	355	1752	1127	758366	NA	MCF-7	NA	GATA3_(SC-268)	None	NA	wgEncodeAwgTfbsSydhMcf7Gata3UcdUniPk.narrowPeak	0.8620231285	6081	0.84	5.04
