# Supplementary material for: DNA-methylation patterns imply a common cellular origin of virus- and UV-associated Merkel cell carcinoma
Source: Oncogene. 2021 Oct 19;41(1):37–45. doi: 10.1038/s41388-021-02064-1 (PMC8724008; doi:10.1038/s41388-021-02064-1)
Supplement: Supplementary file 4 — Supplementary Table 4 [file 41388_2021_2064_MOESM4_ESM.csv]

Supplementary table 4, corresponding to figure 2a
Shown are the numbers of hypo and hyper-methylated DMRs in VP-MCCs compared to UV-MCCs (All_hypo, All_hyper)
TSS_hypo and TSS_hyper refer to the DMRs withing 2000bp of a gene TSS, thus with potential promoter association.
Ratio columns are the respective ratios of All vs. TSS
Beta cutt off is the effect size threshold for the beta values
All_hypo	TSS_hypo	Ratio_hypo	All_hyper	TSS_hyper	Ratio_hyper	Beta cutoff
435	187	0.43	171	95	0.556	0
432	185	0.428	168	94	0.56	0.1
411	177	0.431	140	81	0.579	0.2
360	147	0.408	103	58	0.563	0.3
260	97	0.373	49	21	0.429	0.4
97	22	0.227	14	2	0.143	0.5
