# Supplementary material for: DNA-methylation patterns imply a common cellular origin of virus- and UV-associated Merkel cell carcinoma
Source: Oncogene. 2021 Oct 19;41(1):37–45. doi: 10.1038/s41388-021-02064-1 (PMC8724008; doi:10.1038/s41388-021-02064-1)
Supplement: Supplementary file 5 — Supplementary Table 5 [file 41388_2021_2064_MOESM5_ESM.csv]

Supplementary table 5 corresponding to figure 2b
Differentially methylated regions between VP-MCCs and UV-MCCs.
	seqnames	start	end	width	strand	no.cpgs	minfdr	Stouffer	maxbetafc	meanbetafc	overlapping.promoters
1	chr8	103120260	103121217	958	*	3	1.866964904117E-55	7.60862094746743E-09	0.7277777221	0.7068746753	NA
2	chr12	127209458	127209925	468	*	3	4.64988535473709E-22	0.0002086553	0.609714231	0.5867598796	LINC00943-001, LINC00943-006, LINC00943-005
3	chr19	23084225	23084806	582	*	4	8.85343806328672E-20	0.0001322633	0.6472867401	0.5833335133	NA
4	chr16	88850755	88851295	541	*	3	1.53922288040281E-27	0.0001025127	0.6689180028	0.5650529973	PIEZO1-001
5	chr12	126925808	126926925	1118	*	7	4.94004973280962E-36	1.5679237584215E-07	0.6893433976	0.5613809128	RP5-944M2.3-001, RP5-944M2.3-005, RP5-944M2.3-201, RP5-944M2.3-003, RP5-944M2.3-004
6	chr3	48698519	48699637	1119	*	3	5.15696372911114E-40	0.0001477409	0.7558089651	0.5584124398	CELSR3-001, RP11-148G20.1-001, CELSR3-201
7	chr1	223900438	223900822	385	*	4	1.648902938869E-24	0.0004165251	0.7195372214	0.5573655522	CAPN2-001
8	chr12	127225711	127226615	905	*	4	1.49854962553794E-24	5.74782132954683E-05	0.6140966847	0.5490414988	LINC00943-003, LINC00943-002, LINC00943-004
9	chr11	124615853	124617550	1698	*	10	5.2415635359504E-139	7.8445255351769E-15	0.7946781777	0.5485075646	RP11-677M14.2-001
10	chr12	127174254	127175885	1632	*	7	3.52685059163522E-34	8.05154301289425E-08	0.6378478079	0.5384496863	RP11-407A16.3-002, RP11-407A16.3-004, RP11-407A16.3-003, RP11-407A16.4-001, RP11-407A16.7-001, RP11-407A16.7-002, RP11-407A16.3-001
11	chr19	6730061	6731473	1413	*	5	3.79597089509799E-61	1.23500969868815E-07	0.6847271381	0.5279850526	GPR108-004, GPR108-011, GPR108-013, GPR108-012, GPR108-017, C3-003, GPR108-010
12	chr19	37098128	37099309	1182	*	4	1.25764710563903E-17	0.0001252465	0.6284362784	0.5241371799	ZNF382-001, ZNF382-004, ZNF382-003, ZNF382-005, ZNF382-006, ZNF382-007, ZNF529-004, ZNF529-003, ZNF529-005, ZNF529-008, ZNF529-009
13	chr20	55964273	55965077	805	*	5	4.35521931033825E-30	9.30347146732813E-05	0.7547299739	0.5121084385	RBM38-005, RBM38-003, RBM38-001, RBM38-004
14	chr2	65593761	65595186	1426	*	10	3.24492029488775E-68	1.2887023140945E-08	0.7198749618	0.5067292944	SPRED2-008, SPRED2-003
15	chr9	36985987	36986407	421	*	4	2.53680772303765E-16	0.0019133987	0.626823418	0.4930538524	NA
16	chr15	77924281	77924697	417	*	3	1.37517768715183E-36	1.57388802421558E-05	0.7723520956	0.4893786584	LINGO1-001, LINGO1-003
17	chr12	114845223	114847641	2419	*	23	4.22230823516981E-38	0.000000009	0.6590451967	0.4827725267	TBX5-001, TBX5-003, TBX5-005, TBX5-AS1-001, TBX5-AS1-003, TBX5-AS1-002, TBX5-AS1-004, TBX5-AS1-201
18	chr6	3848634	3850106	1473	*	30	8.0329839300145E-99	1.29221692393471E-13	0.6359621694	0.4810630934	FAM50B-001, FAM50B-002
19	chr1	248020436	248021163	728	*	7	4.09240500110471E-18	0.0007684635	0.6067476873	0.4786583669	TRIM58-001
20	chr17	35851204	35851415	212	*	3	4.19439425017458E-25	7.35148695818171E-05	0.5812500279	0.4760628591	DUSP14-002, DUSP14-001
21	chr1	13909522	13911093	1572	*	18	1.82998557761005E-48	4.06560473183376E-06	0.7595828955	0.4758640523	PDPN-001, PDPN-002, PDPN-006, PDPN-005, PDPN-004, PDPN-003, PDPN-008, PDPN-009, PDPN-010, PDPN-007
22	chr7	57247619	57247891	273	*	5	4.32422391167737E-19	0.000464109	0.5875532297	0.4710133941	GUSBP10-001
23	chr12	127220069	127221782	1714	*	8	3.04702792930619E-30	2.62689738636526E-07	0.6750902694	0.4702744788	LINC00943-007, LINC00944-006, LINC00944-005
24	chr3	13589889	13591084	1196	*	14	2.47934935258353E-29	2.20697771862311E-05	0.7033721066	0.4660640042	FBLN2-002, FBLN2-001
25	chr16	66877873	66879016	1144	*	16	1.38580621261668E-28	9.85978152795513E-06	0.6385937849	0.4617541276	CA7-001, CA7-002, CA7-003
26	chr13	112507644	112508218	575	*	9	2.26530446478695E-35	2.31274327313161E-05	0.6607902366	0.4615917591	NA
27	chr19	13616871	13617970	1100	*	12	3.71221487079449E-28	7.73184414435227E-06	0.6823326309	0.4606430476	CACNA1A-001, CACNA1A-002
28	chr7	57484153	57484819	667	*	5	3.4999996606609E-20	0.0002211117	0.5298717873	0.4572615814	RP11-114G11.2-001, VN1R28P-001
29	chr2	127413831	127414455	625	*	5	1.72937086574442E-16	0.0079155455	0.5069988665	0.4556968265	GYPC-001, GYPC-201, GYPC-002, GYPC-005, GYPC-003, GYPC-004
30	chr3	157815672	157816330	659	*	4	1.01311467873906E-17	0.0005502391	0.4771640292	0.4468232587	NA
31	chr21	43735282	43735935	654	*	9	1.75081179920399E-53	1.31717476344888E-08	0.5824475115	0.446676931	TFF3-201, TFF3-002, TFF3-003, TFF3-001
32	chr4	184908254	184909509	1256	*	12	2.19951859645387E-39	4.46443831256781E-06	0.6244791913	0.4449137063	RP11-739P1.2-001
33	chr7	57713841	57714385	545	*	3	9.25600234805806E-19	0.0006034666	0.5511744283	0.442946644	RP11-368M16.7-001, RP11-368M16.6-001, RP11-368M16.8-001
34	chr19	54150900	54151599	700	*	6	7.89103419892554E-25	1.90958962960395E-05	0.6338096128	0.4424595405	NA
35	chr12	52545884	52546408	525	*	5	4.57752732704739E-20	0.0003685266	0.5890151529	0.4419207108	NA
36	chr5	912821	913111	291	*	3	6.94155877387234E-17	0.0056864006	0.5577149814	0.4359973216	TRIP13-003
37	chr16	10479507	10480463	957	*	10	2.32055282289272E-21	0.0002158536	0.5963617302	0.4297056893	ATF7IP2-002, ATF7IP2-001, ATF7IP2-004, ATF7IP2-003, ATF7IP2-010, ATF7IP2-008, ATF7IP2-005, ATF7IP2-007, ATF7IP2-009, ATF7IP2-012, ATF7IP2-011, ATF7IP2-013
38	chr1	65467980	65468921	942	*	12	3.786472739801E-40	1.52782921048676E-06	0.6901468455	0.4293386255	RP11-182I10.3-002, RP11-182I10.3-004, RP4-535B20.4-001
39	chr19	51857538	51858276	739	*	6	3.41817842310584E-42	1.74628491474128E-06	0.5314047172	0.4285397965	NA
40	chr4	140586396	140587536	1141	*	10	2.03832808797808E-24	8.21283630492383E-05	0.6005342333	0.4278553865	MGST2-001, MGST2-005, MGST2-002, MGST2-006, MGST2-004, MGST2-003
41	chr3	11178285	11178798	514	*	7	3.78805274974127E-24	7.61077388415451E-05	0.5478205703	0.4264961084	HRH1-002
42	chr1	110198240	110199126	887	*	13	1.72720285586095E-21	0.0001157407	0.505996026	0.4181890593	GSTM4-003, GSTM4-201, GSTM4-002, GSTM4-001, GSTM4-006, GSTM4-005, GSTM4-010, GSTM4-007, GSTM4-008, GSTM4-011, GSTM4-004
43	chr19	38231365	38232269	905	*	5	2.47534686856604E-22	0.0001255812	0.6044660889	0.417861786	ZNF573-017
44	chr19	8840459	8841140	682	*	6	1.2502181308308E-19	0.0020313505	0.6676951182	0.4144750952	OR2Z1-001, RPL23AP78-001
45	chr7	63667079	63667572	494	*	7	5.9568908821402E-16	0.001602485	0.5503963161	0.4100276399	RP11-468B6.1-001
46	chr12	58015069	58015401	333	*	3	2.33043355074454E-15	0.0074371461	0.5565447608	0.4071678476	SLC26A10-001, SLC26A10-201, SLC26A10-003, SLC26A10-009, SLC26A10-010, SLC26A10-008, AC025165.8-003
47	chr6	27568835	27569671	837	*	4	1.02192050144021E-22	0.0002035454	0.6767118113	0.4067829162	NA
48	chr5	140800398	140800761	364	*	9	5.405943209236E-18	0.0014092208	0.5074394337	0.4040513897	PCDHGA11-001, PCDHGA11-003
49	chr1	55266296	55267293	998	*	13	2.48866175159253E-33	1.63632264017409E-06	0.5134590034	0.402727566	TTC22-001, TTC22-002
50	chr7	56515510	56516504	995	*	10	2.67838998569672E-21	0.0001506902	0.5349826035	0.3988019556	RP13-492C18.2-002
51	chr7	63497644	63498261	618	*	5	1.6904021336788E-17	0.0025061881	0.5043396444	0.3984579026	NA
52	chr15	25414716	25415726	1011	*	8	5.1467169866199E-26	0.000027502	0.5223257198	0.3979599106	SNORD115-1-201, TMEM261P1-001
53	chr19	57630034	57631478	1445	*	25	2.63673367975272E-52	7.85735192823487E-09	0.6278432348	0.3975416922	USP29-001, USP29-003, USP29-002
54	chr19	56047543	56048593	1051	*	9	3.44365455428827E-19	0.0006760877	0.4885997598	0.3968821666	SBK2-201, SBK2-001
55	chr17	25309058	25309467	410	*	4	9.12724180657763E-25	3.25579224315567E-05	0.4956536171	0.3952798733	RP11-260A9.1-001
56	chr9	132020483	132020630	148	*	3	4.4793173588993E-17	0.0062332439	0.5271647998	0.3951282142	RP11-344B5.4-001, RP11-344B5.3-001
57	chr19	53794492	53794975	484	*	5	1.51823149699629E-19	0.000409228	0.574972342	0.3945795102	BIRC8-001
58	chr19	7953054	7953707	654	*	13	1.5445041006784E-19	0.0003632607	0.573965844	0.3940378463	LRRC8E-001, RNA5SP463-201, LRRC8E-002, LRRC8E-004
59	chr2	29204057	29204695	639	*	4	1.26651726355361E-31	9.44830872022189E-05	0.5667397126	0.3935719165	FAM179A-003, FAM179A-201
60	chr21	45936901	45937406	506	*	5	1.45501193804207E-15	0.0032858655	0.5181881726	0.3933527941	C21orf90-001, C21orf90-002, C21orf90-003
61	chr19	49890915	49891603	689	*	5	1.84494471985437E-21	0.0002996924	0.5413439792	0.393016651	CCDC155-001, CCDC155-014, CCDC155-016, CCDC155-010, CCDC155-013, CCDC155-004, CCDC155-007, CCDC155-011, CCDC155-012, AC010524.2-001, CCDC155-006
62	chr19	46916520	46917255	736	*	10	3.43193231148231E-24	0.0002204275	0.5709357565	0.3928984855	CCDC8-001
63	chr1	55504848	55506014	1167	*	16	1.62557744767096E-23	5.82517015904637E-05	0.57611683	0.3918775473	PCSK9-001, PCSK9-201, PCSK9-202
64	chr19	55173353	55173997	645	*	4	2.25214798809435E-20	0.0028219078	0.4395651669	0.3916758038	LILRB4-201, LILRB4-003, LILRB4-004, LILRB4-001, LILRB4-002, LILRB4-006, LILRB4-005
65	chr8	852352	853170	819	*	3	1.55928199790248E-19	0.0018794613	0.4988844137	0.3901144036	NA
66	chr17	43448493	43449285	793	*	4	2.51384125922011E-65	4.78955483191835E-05	0.6262375971	0.3899434066	CTB-39G8.2-001
67	chr19	19855831	19856230	400	*	3	4.04738769098756E-28	1.6397324845662E-05	0.429415365	0.3869401927	NA
68	chr19	23186755	23187409	655	*	5	2.96254017795474E-20	0.0002287168	0.6414528066	0.3734201696	ZNF728-001
69	chr10	77155143	77157494	2352	*	12	1.02641208006827E-20	9.55380304835443E-07	0.4980377892	0.371932395	NA
70	chr11	113184936	113185879	944	*	13	6.54028809027051E-26	5.51541794195729E-05	0.4889110208	0.3686909365	TTC12-201, TTC12-005, TTC12-012, TTC12-011, TTC12-006, TTC12-002, TTC12-014, TTC12-010, TTC12-004, TTC12-021, TTC12-016, RP11-839D17.3-002, TTC12-017, TTC12-001, TTC12-003, TTC12-015, RP11-839D17.3-001
71	chr19	1568833	1569132	300	*	3	1.1673015704558E-16	0.0082762529	0.6759328425	0.3678439465	MEX3D-201, MEX3D-001, RN7SL477P-201, MEX3D-002
72	chr20	5485144	5486007	864	*	10	5.04154310355916E-41	0.0015370732	0.6885565348	0.367475832	LINC00654-001, LINC00654-003
73	chr16	4838143	4838906	764	*	10	2.59217202175354E-21	0.0005080501	0.6026454337	0.3666512412	SEPT12-001, SEPT12-003, SEPT12-002, SMIM22-002, SMIM22-001, SEPT12-006, SEPT12-005, SMIM22-006, SEPT12-007, SEPT12-004
74	chr1	19614851	19615702	852	*	8	3.18762989201991E-27	2.16706275513852E-05	0.5346565222	0.365049981	AKR7A3-001
75	chr19	56346743	56347927	1185	*	7	3.64609703119146E-22	0.0002242403	0.523473518	0.364463258	NLRP4-001, NLRP4-201, NLRP11-201, NLRP11-202, NLRP4-004, NLRP11-002, NLRP11-006, NLRP11-003
76	chr15	90455332	90456541	1210	*	12	6.62752407724941E-40	8.09799035104753E-05	0.7284052362	0.364180715	C15orf38-001, C15orf38-AP3S2-001, C15orf38-002
77	chr19	8808017	8809360	1344	*	11	3.37479425649557E-31	9.10380732319747E-07	0.4949483874	0.363736493	ACTL9-001
78	chr5	41794623	41794804	182	*	4	1.22418182317258E-15	0.0018034619	0.4943266781	0.3628728928	OXCT1-006, OXCT1-003, OXCT1-004, OXCT1-005
79	chr10	6621965	6622903	939	*	11	1.69110635491527E-26	0.0011331223	0.6379374184	0.3605281638	PRKCQ-001, PRKCQ-201, PRKCQ-AS1-004, PRKCQ-AS1-001, PRKCQ-202
80	chr1	4770676	4771985	1310	*	8	4.71069719986582E-52	2.79213844247686E-06	0.6380571215	0.3598326436	AJAP1-003
81	chr10	133878635	133879763	1129	*	6	3.11718414462411E-30	0.000029133	0.5218164569	0.3597249397	NA
82	chr11	66823587	66824219	633	*	9	2.26978126155747E-19	0.0011599899	0.4662225708	0.358125735	RHOD-001, RHOD-003, RHOD-002
83	chr20	39928631	39929140	510	*	4	5.31696783176333E-21	0.0002430537	0.5084360229	0.3570046404	ZHX3-010, ZHX3-009, ZHX3-011, ZHX3-022, ZHX3-005, ZHX3-016, ZHX3-003, ZHX3-201, ZHX3-023, ZHX3-017, ZHX3-001
84	chr2	209224280	209224437	158	*	4	4.06008599053949E-15	0.0099198332	0.407553937	0.3554209156	PTH2R-002, AC012362.3-001
85	chr8	37556386	37557185	800	*	3	1.59465053098918E-17	0.0026870126	0.4636269304	0.3550872527	NA
86	chr15	24920450	24921784	1335	*	10	6.95096583051661E-25	0.0001330949	0.4461898037	0.3483338175	NPAP1-001
87	chr11	50257256	50258273	1018	*	9	5.2449434508636E-21	0.0002826861	0.5064041104	0.3477125199	RP11-347H15.4-002, RP11-347H15.4-001
88	chr6	33401192	33401542	351	*	6	1.06620569439182E-50	1.35615614154882E-07	0.5113808755	0.3466657437	SYNGAP1-003
89	chr2	10182525	10183620	1096	*	9	1.65390031723841E-28	0.0060283625	0.6213277096	0.3420385773	KLF11-001, KLF11-002, KLF11-004, KLF11-003, KLF11-201, KLF11-202, RP11-254F7.2-001
90	chr17	33814749	33814965	217	*	7	1.534893461169E-15	0.0048112089	0.5353926876	0.3412309165	SLFN12L-004, SLFN12L-201
91	chr17	48545519	48547268	1750	*	16	1.41390770212165E-52	1.94412003534029E-06	0.5732227487	0.3406363263	CHAD-002, ACSF2-018, ACSF2-007, CHAD-001, ACSF2-017, ACSF2-006, ACSF2-019, ACSF2-020, ACSF2-016
92	chr11	69240192	69241093	902	*	8	1.4649128665661E-36	0.0020191307	0.7745429231	0.3381306154	AP000439.1-001
93	chr5	1174426	1174666	241	*	4	5.60553304709377E-29	2.21337757117232E-05	0.5532761087	0.3332029546	NA
94	chr7	150652702	150653449	748	*	10	1.85696184993627E-29	0.0049150516	0.7679283086	0.3328018566	KCNH2-004, KCNH2-008, KCNH2-005
95	chr19	43917842	43919536	1695	*	13	2.47779190525382E-26	1.68409863776018E-06	0.6110395285	0.3317645305	TEX101-004, TEX101-003
96	chr22	21986960	21987190	231	*	8	4.0412901425442E-16	0.001000712	0.4311322307	0.3305535664	CCDC116-001, CCDC116-002, CCDC116-003
97	chr8	144797929	144799022	1094	*	15	2.0565325882816E-19	0.0004731693	0.6459267905	0.3288235631	MAPK15-001, MAPK15-002, MAPK15-003, MAPK15-005, MAPK15-004
98	chr9	1050489	1050903	415	*	6	1.01439022189702E-16	0.00639338	0.4773196195	0.316112619	DMRT2-003, DMRT2-201, DMRT2-001, DMRT2-202, DMRT2-004, DMRT2-002
99	chr8	144789823	144790772	950	*	12	4.03911585372055E-20	0.0006849722	0.5067749135	0.3113732124	ZNF707-029, CCDC166-001, CCDC166-201
100	chr12	133065724	133066682	959	*	27	7.79817359407995E-72	0.0072933789	0.6561932663	0.3104226643	FBRSL1-201, FBRSL1-001
101	chr4	981485	981687	203	*	4	2.19059336126456E-15	0.00167337	0.3339801831	0.3058912417	IDUA-001, IDUA-201, IDUA-005, IDUA-007, IDUA-009, IDUA-008, IDUA-006, DGKQ-003, IDUA-002
102	chr11	2720229	2722625	2397	*	33	4.02265565091938E-68	8.77229120651203E-08	0.5092071524	0.3044959232	KCNQ1OT1-001
103	chr2	85980314	85981021	708	*	12	7.98820959017332E-18	0.0017360993	0.49599605	0.3022463114	ATOH8-001, ATOH8-003, ATOH8-002
104	chr7	94285327	94287242	1916	*	57	5.98121524315343E-62	1.92854668775547E-08	0.463538463	0.2945547354	SGCE-001, SGCE-008, SGCE-006, SGCE-004, SGCE-002, SGCE-003, SGCE-005, SGCE-007, PEG10-001, PEG10-002, PEG10-003
105	chr1	214158373	214158727	355	*	4	4.30398483708008E-16	0.0085060871	0.5068727871	0.2945460009	PROX1-AS1-003, PROX1-004
106	chr10	7450813	7451419	607	*	8	6.18522294180513E-17	0.0031186115	0.5386130388	0.2935594261	SFMBT2-001, SFMBT2-003
107	chr16	33964783	33965879	1097	*	6	4.10610494494691E-26	1.41445884440268E-05	0.5291963507	0.2925990425	RNA5-8SP2-201
108	chr14	54421010	54422052	1043	*	10	6.68817759010569E-36	2.13455660418903E-05	0.7094378557	0.2889295189	BMP4-001, BMP4-201, BMP4-005, BMP4-003, BMP4-002, BMP4-006
109	chr13	100623942	100624603	662	*	8	4.46574956156351E-23	0.002345069	0.5285082452	0.2876306889	ZIC5-001
110	chr2	111876361	111877065	705	*	4	3.09862561627291E-24	0.0009464822	0.3248203406	0.2824712567	BCL2L11-011, BCL2L11-201, BCL2L11-202, BCL2L11-203, BCL2L11-001, BCL2L11-012
111	chr4	3749413	3749615	203	*	3	1.44027132715036E-16	0.0068589275	0.5807033173	0.2806444511	NA
112	chr16	8985593	8986308	716	*	5	1.07580937124552E-17	0.0005211686	0.377325001	0.2773943185	NA
113	chr19	21540946	21541358	413	*	4	2.85888433909958E-16	0.0083957516	0.4455666224	0.2737632708	ZNF738-001, ZNF738-002, ZNF738-003, ZNF738-004, ZNF738-005
114	chr19	57741325	57743416	2092	*	14	2.53623245485338E-94	1.13841409873726E-09	0.4335125018	0.2707167271	AURKC-001, AURKC-002, AURKC-201, AURKC-005, AURKC-006, AURKC-004, AURKC-003, AURKC-007
115	chr10	133508246	133508866	621	*	7	2.71689461073367E-18	0.0005569386	0.3273589606	0.2690662241	NA
116	chr6	73972704	73973412	709	*	10	1.66526063018807E-17	0.0008646526	0.3797892516	0.266660247	KHDC1-001, RP11-257K9.8-001, KHDC1-004, RP11-398K22.12-003, RP11-398K22.12-002, AC019205.1-201
117	chr7	1576174	1577697	1524	*	5	4.33638814769539E-49	0.0002360063	0.5188278808	0.2660031779	MAFK-002, MAFK-003
118	chr11	64739253	64739852	600	*	14	8.3691924868743E-19	0.000795514	0.405773048	0.2628064239	C11orf85-002, C11orf85-003, C11orf85-001, C11orf85-202
119	chr1	45272633	45274055	1423	*	13	1.58605437266168E-38	2.36095209536926E-05	0.5230360475	0.2621659587	TCTEX1D4-001, TCTEX1D4-201, BTBD19-008, BTBD19-009, BTBD19-201, BTBD19-202, BTBD19-006, BTBD19-001
120	chr11	1248080	1249008	929	*	5	3.78432315012641E-21	0.0001852587	0.3716751947	0.2582855345	MUC5B-003
121	chr20	57425157	57426858	1702	*	30	1.36053194393782E-70	0.0002632894	0.5410101746	0.2579062594	GNAS-050, GNAS-058, GNAS-001, GNAS-009, GNAS-AS1-001, GNAS-059, GNAS-AS1-004
122	chr7	130125200	130126188	989	*	16	2.56153370252796E-25	0.0057522171	0.5047336432	0.2534268446	MEST-002, MEST-004, MEST-007, MEST-003, MEST-006, MEST-008, RP11-2E11.5-001, RP11-2E11.10-001
123	chr17	33700180	33701529	1350	*	16	3.02673507410403E-42	0.0001506475	0.550003415	0.2525826484	SLFN11-002, SLFN11-001, SLFN11-005, SLFN11-004, SLFN11-003, SLFN11-006, SLFN11-011, SLFN11-010, SLFN11-009, SLFN11-008
124	chr11	2464822	2465491	670	*	14	5.49994182736902E-25	0.0032255068	0.5163349654	0.2402287552	KCNQ1-001, KCNQ1-004, KCNQ1-005
125	chr8	144293920	144294486	567	*	4	7.8696462788136E-18	0.0052781879	0.3512331838	0.2390317538	GPIHBP1-001
126	chr10	54074040	54074260	221	*	5	1.26559559168701E-15	0.0019898942	0.3013192372	0.2390048273	DKK1-003, PRKG1-AS1-003, DKK1-004, DKK1-001, DKK1-002
127	chr2	121261361	121261750	390	*	3	1.77991010873114E-26	0.000206849	0.3648248627	0.2367474061	NA
128	chr14	101512826	101513644	819	*	6	1.10520724283749E-18	0.0017785818	0.2934297021	0.2298299677	MIR381-201, MIR539-201, MIR544A-201, MIR487B-201, MIR889-201, MIR381HG-001
129	chr5	174151043	174152363	1321	*	13	1.06687790884942E-27	0.000307098	0.394986184	0.2294489709	MSX2-001, MSX2-002
130	chr20	44746392	44747351	960	*	9	1.783478827343E-29	0.0005591497	0.4681301825	0.2280908281	CD40-002, CD40-001, CD40-006, CD40-005, CD40-003
131	chr19	15224544	15224914	371	*	3	3.02259359508763E-23	0.0006063208	0.2990137275	0.2266075994	NA
132	chr8	143761503	143761795	293	*	8	7.60826531726575E-17	0.0005518189	0.3224468462	0.2259244182	PSCA-001, PSCA-002, JRK-012, JRK-014, JRK-013, JRK-015, JRK-011
133	chr8	145027948	145028522	575	*	10	2.39291151718966E-16	0.0099560748	0.3876102048	0.2248345819	PLEC-008
134	chr12	133019038	133020746	1709	*	10	2.09935927277225E-31	1.01857294028938E-05	0.4858344936	0.2228791095	NA
135	chr8	103135595	103137173	1579	*	9	1.69287967669183E-31	0.0007995973	0.730642601	0.2164706716	NCALD-201, NCALD-202, NCALD-012, NCALD-018, NCALD-017, NCALD-010, NCALD-025, NCALD-001, NCALD-011, NCALD-008, NCALD-009, NCALD-016, NCALD-028, MIR5680-201
136	chr12	133028201	133028690	490	*	4	3.88616614604817E-16	0.0008832632	0.3167088655	0.2124779906	NA
137	chr14	101520078	101522431	2354	*	21	1.25396733067789E-29	2.27803768287178E-07	0.3360511627	0.2084878363	MIR487A-201, MIR382-201, MIR134-201, MIR323B-201, MIR485-201, AL132709.3-201
138	chr19	57350503	57353128	2626	*	26	4.05058090043884E-27	0.0011534554	0.4080119593	0.2038885676	ZIM2-201, PEG3-003, ZIM2-202, PEG3-201, PEG3-005, ZIM2-002, PEG3-009, PEG3-007, PEG3-008, MIMT1-002, PEG3-004, PEG3-002, MIMT1-001, ZIM2-005
139	chr6	29987762	29988222	461	*	4	2.39529648869048E-20	0.0003672344	0.3330849243	0.2036933991	NA
140	chr6	27356135	27357040	906	*	10	3.06123000304845E-29	0.0007172106	0.3285654166	0.2016710022	ZNF391-001, ZNF391-003, ZNF391-004
141	chr6	29520698	29521803	1106	*	34	3.2128243905273E-34	0.000178564	0.4891483371	0.199790258	OR2I1P-201, OR2I1P-001
142	chr14	101527688	101528671	984	*	11	1.09579486170595E-22	0.0006370156	0.4112406613	0.1976625185	MIR377-201, MIR496-201, MIR154-201
143	chr15	67439378	67439567	190	*	4	1.13410955600117E-20	0.0004295516	0.2537016274	0.1963088471	RP11-342M21.2-001
144	chr4	53010	54036	1027	*	10	3.55291619851473E-22	0.0001877601	0.2942789694	0.1953221062	ZNF595-001, ZNF595-005, ZNF595-003, ZNF595-004, ZNF595-002, ZNF595-201
145	chr20	4229561	4230092	532	*	4	4.80773353302766E-16	0.0013182843	0.2600109757	0.1942164031	ADRA1D-001
146	chr6	30227729	30228431	703	*	21	2.66104725047278E-21	0.0076476135	0.3508320035	0.1878350388	HLA-L-001, HLA-L-002, HLA-L-003
147	chr2	10566602	10567750	1149	*	8	8.27460897258594E-29	1.64669143309693E-05	0.4096659391	0.1838375685	NA
148	chr13	110959428	110960563	1136	*	9	3.22430611730052E-20	0.0007011377	0.2962589044	0.1833748851	COL4A2-001, COL4A1-001, COL4A2-004, COL4A2-005, COL4A1-201
149	chr12	10826432	10827583	1152	*	15	3.64254324362331E-34	0.0006375745	0.4805534357	0.1791123576	STYK1-001, STYK1-003, STYK1-005, STYK1-004, STYK1-002
150	chr7	116165134	116165672	539	*	6	3.38842876411334E-23	0.0022015547	0.3773365885	0.1763948968	CAV1-001, CAV1-003, CAV1-004, CAV1-006, CAV1-008, CAV1-002, CAV1-007, CAV1-005
151	chr4	652527	652907	381	*	6	6.25714332155112E-17	0.001217829	0.2980200316	0.1744475035	NA
152	chr14	101505891	101506532	642	*	10	2.08954478355989E-16	0.0040766891	0.3091182437	0.171434181	MIR654-201, MIR300-201, AL132709.2-201, MIR376A1-201, MIR376C-201
153	chr2	16191368	16191466	99	*	3	2.03342113269988E-17	0.0010657908	0.225805603	0.169742238	AC130710.1-001
154	chr7	116962626	116964012	1387	*	11	3.69020086962467E-35	0.0003023081	0.4372625036	0.168251583	WNT2-002, WNT2-001, WNT2-003, WNT2-004
155	chr11	2919689	2920052	364	*	5	4.82022395751658E-17	0.0044744939	0.2799180611	0.1670316408	SLC22A18-002
156	chr17	78865368	78866579	1212	*	7	1.01464566905756E-24	0.0001718012	0.2637897408	0.1592486177	NA
157	chr6	31554199	31555431	1233	*	9	5.5845648710769E-28	5.72272114243995E-05	0.4113845824	0.1585001099	LST1-003, LST1-005, LST1-002, LST1-006, LST1-017, LST1-015, LST1-007, LST1-022, LST1-008, LST1-012, LST1-201, LST1-202, LST1-004, LST1-203, LST1-023, LST1-019, LST1-011, LST1-018, LST1-013, LST1-001, LST1-021, LST1-025, LST1-009, LST1-024
158	chr8	143866716	143867129	414	*	4	3.98102122289202E-16	0.0038219233	0.2363530741	0.1557781543	LY6D-001, RP11-706C16.8-001, LY6D-003, LY6D-002, LY6D-004
159	chr1	111174459	111175165	707	*	3	2.24158467922797E-17	0.0007028032	0.2283922638	0.1540807108	KCNA2-001
160	chr21	34443010	34444054	1045	*	10	3.54158022364473E-18	0.0019023264	0.2694251724	0.1479414221	OLIG1-201, OLIG1-001, AP000282.2-002, OLIG1-002, AP000282.2-001, OLIG1-003
161	chr12	115122028	115122304	277	*	6	3.51231997918056E-15	0.0072562502	0.2207718227	0.147868887	TBX3-002, TBX3-001, TBX3-003
162	chr8	145018816	145019839	1024	*	16	2.74565955033165E-35	1.49571494969047E-05	0.2505502273	0.1431931994	PLEC-005, MIR661-201, PLEC-007, PLEC-015, PLEC-014
163	chr14	101530770	101532352	1583	*	22	1.23416406285888E-34	3.97463652199113E-06	0.2938959523	0.1412379353	MIR412-201, MIR369-201, MIR410-201, MIR409-201, MIR656-201, MIR541-201
164	chr22	19868719	19868911	193	*	4	1.51612478722236E-16	0.0009724324	0.1613210248	0.134235344	TXNRD2-017, TXNRD2-019, TXNRD2-018, TXNRD2-011
165	chr6	33390907	33391341	435	*	8	6.79490706237665E-20	0.0047885844	0.3468186616	0.1310965981	NA
166	chr8	144870747	144872060	1314	*	11	2.9658133322406E-27	1.335957161994E-05	0.2157035002	0.122288301	RP11-429J17.8-003, SCRIB-008, RP11-429J17.8-002, RP11-429J17.8-001
167	chr1	117284260	117284802	543	*	7	3.3711840287285E-20	0.0002787202	0.2975764726	0.1203406978	NEFHP1-001
168	chr22	51176117	51176734	618	*	7	3.85656053544934E-27	0.0002030364	0.2571224227	0.1035460635	ACR-001, AC000036.4-001, ACR-003, ACR-002
169	chr3	15311021	15311269	249	*	4	4.81133670565808E-18	0.0070993923	0.1756046675	0.0862500379	NA
170	chr6	30038754	30039801	1048	*	31	3.81021427465926E-28	0.0001416913	0.1805793312	0.0799836193	NA
171	chr6	130685485	130687139	1655	*	10	1.52056556580297E-43	6.00087429853869E-05	-0.5966677867	0.0770051978	TMEM200A-001, SAMD3-001
172	chr1	11118880	11119225	346	*	4	6.7992464538363E-16	0.0018621288	-0.1171815916	-0.0774825242	SRM-001, SRM-005, SRM-006, SRM-007
173	chr1	3614486	3614691	206	*	4	1.74918240547217E-16	0.003810163	-0.1104775865	-0.080441578	TP73-007, TP73-008
174	chr12	122711720	122712381	662	*	10	2.78633558204362E-23	0.0083110901	-0.3765642569	-0.0858875488	DIABLO-012, DIABLO-004, DIABLO-002, DIABLO-201, DIABLO-003, DIABLO-008, DIABLO-005, DIABLO-006, DIABLO-007, DIABLO-015, DIABLO-013, DIABLO-014
175	chr16	832683	833382	700	*	11	1.38457671024646E-20	0.0006487694	-0.2741367144	-0.102011233	MSLNL-201, MSLNL-202, MSLNL-001
176	chr8	27449498	27450279	782	*	9	1.78372473545474E-30	0.008962196	-0.3844386316	-0.1085836746	NA
177	chr14	42074503	42075865	1363	*	10	1.04591446976032E-25	0.0013393451	-0.2032202245	-0.1087897941	LRFN5-001, LRFN5-004, LRFN5-006, LRFN5-005, CTD-2298J14.2-001
178	chr16	85478580	85479301	722	*	7	1.07350053829348E-20	0.0005788974	-0.2800437321	-0.122258722	NA
179	chr16	2038931	2039411	481	*	5	2.4653546018602E-22	0.0021017585	-0.2420055452	-0.1227220021	SYNGR3-001, SYNGR3-005, SYNGR3-003, AC005606.14-002, SYNGR3-004
180	chr1	154299826	154300241	416	*	3	1.5245650165353E-22	0.0003657858	-0.246897038	-0.1238517782	ATP8B2-201, ATP8B2-003, ATP8B2-001, ATP8B2-004, ATP8B2-002
181	chr12	125002940	125003786	847	*	8	7.82230843604686E-21	0.0010553074	-0.396149202	-0.1241079607	NCOR2-004
182	chr15	43425144	43426498	1355	*	14	4.2043118283723E-35	0.0085502901	-0.3396332411	-0.1359253594	TMEM62-001, SPCS2P1-001, TMEM62-002, TMEM62-004, TMEM62-007, TMEM62-008, TMEM62-009, TMEM62-005, TMEM62-006, TMEM62-010
183	chr1	21900204	21901685	1482	*	10	3.02738736564025E-33	0.0018352007	-0.6119314164	-0.1498854916	ALPL-003
184	chr5	64330880	64331330	451	*	6	1.48339558856323E-19	0.0020596002	-0.3342739769	-0.1531531927	NA
185	chr12	70092840	70093350	511	*	4	5.00309277285837E-56	3.96227529381136E-05	-0.2750881654	-0.1573868171	BEST3-004, BEST3-001, BEST3-008, BEST3-201, BEST3-003, BEST3-006, BEST3-011, BEST3-012, BEST3-010, BEST3-009
186	chr19	30206591	30206951	361	*	4	3.71761743575711E-17	0.0067308426	-0.2998876998	-0.1647065306	C19orf12-001, C19orf12-005, C19orf12-004, C19orf12-002, C19orf12-003, C19orf12-009
187	chr16	4587038	4587854	817	*	5	6.88847759724574E-32	0.0016939447	-0.3309837634	-0.1658287909	CDIP1-007, CDIP1-012, CDIP1-004, CDIP1-002, CDIP1-006, CDIP1-001, CDIP1-014, CDIP1-016, CDIP1-013
188	chr4	109683730	109684771	1042	*	14	3.25287876763826E-33	0.0033280679	-0.4412744485	-0.1692787211	ETNPPL-002, ETNPPL-003, ETNPPL-010, ETNPPL-005, ETNPPL-001, ETNPPL-006, ETNPPL-007, ETNPPL-004
189	chr3	138999616	139000525	910	*	5	2.66143936744482E-56	1.03238543207682E-05	-0.4907499048	-0.1733478595	MRPS22-013
190	chr1	197884134	197885147	1014	*	8	5.17719391480541E-20	0.0057726812	-0.5468612662	-0.1765135482	LHX9-002, LHX9-004, LHX9-005, LHX9-007
191	chr2	74776131	74777409	1279	*	13	3.6532570435638E-29	0.0003630706	-0.5027854057	-0.1830225086	DOK1-006, LOXL3-009, LOXL3-006, LOXL3-008, DOK1-011
192	chr7	132260175	132260679	505	*	4	1.01332532479119E-21	0.0062840383	-0.5288058223	-0.1836065866	PLXNA4-201, PLXNA4-001, PLXNA4-004
193	chr11	128633932	128634547	616	*	5	3.67754698636486E-27	0.0037635024	-0.3072441298	-0.1845266242	FLI1-201
194	chr5	1874687	1875188	502	*	6	1.17571494919811E-29	0.0001755653	-0.2259154855	-0.1898739083	NA
195	chr8	141468467	141468933	467	*	9	1.41311301212319E-26	0.0012132933	-0.4316351353	-0.1947268693	TRAPPC9-201, TRAPPC9-001, TRAPPC9-002
196	chr10	71811395	71813286	1892	*	15	1.2362103060288E-95	0.0023172009	-0.6713445307	-0.2069664601	H2AFY2-001, H2AFY2-002
197	chr13	111766339	111767003	665	*	6	1.82451726613502E-20	0.0080457015	-0.4084164531	-0.2070945738	ARHGEF7-008, ARHGEF7-201, ARHGEF7-203, ARHGEF7-204, ARHGEF7-017, ARHGEF7-AS2-001, ARHGEF7-003, ARHGEF7-014
198	chr14	24564067	24564966	900	*	4	5.31568449825537E-28	0.0022792969	-0.3414305398	-0.2078092904	PCK2-002, PCK2-001, NRL-003, PCK2-008, PCK2-007, PCK2-006, PCK2-003, PCK2-015, PCK2-013, PCK2-014, PCK2-016, PCK2-012, PCK2-004, PCK2-005
199	chr7	2557319	2558891	1573	*	14	3.45493150097877E-38	0.005192002	-0.5954209478	-0.209852764	LFNG-001, LFNG-201, LFNG-002, LFNG-004
200	chr16	3493133	3493815	683	*	11	7.61222589667131E-17	0.0039463341	-0.2878497114	-0.2108270497	ZNF597-001, NAA60-001, NAA60-002, NAA60-013, NAA60-011, NAA60-010, NAA60-017, NAA60-019, NAA60-012, NAA60-015, NAA60-021, NAA60-022, NAA60-018, NAA60-020, NAA60-016, NAA60-014, NAA60-201
201	chr20	11667650	11668225	576	*	8	1.35665547478012E-26	0.0006239874	-0.2796438106	-0.2114288801	RP11-268G13.1-001
202	chr14	101495047	101496410	1364	*	11	3.77243032599134E-55	1.21226517200717E-06	-0.513614303	-0.2119871677	MIR494-201, MIR329-1-201, MIR329-2-201, MIR543-201, MIR1193-201
203	chr1	212688417	212688997	581	*	6	9.50499322498086E-33	0.008764437	-0.4145052876	-0.2160929678	NA
204	chr8	8182003	8183062	1060	*	6	1.48362750444437E-27	0.0086946703	-0.4011463862	-0.2187115375	NA
205	chr17	43213141	43213629	489	*	4	9.67374783258353E-20	0.0010269191	-0.3014536231	-0.2210372179	ACBD4-007, ACBD4-006, ACBD4-004, ACBD4-003, ACBD4-002, ACBD4-012, ACBD4-014, ACBD4-011, ACBD4-013, ACBD4-005
206	chr8	67874674	67875922	1249	*	10	5.75491701314711E-66	0.0051555396	-0.7613465354	-0.2221887058	TCF24-001
207	chr18	77153426	77153721	296	*	3	5.8048987835244E-19	0.0071066847	-0.5496530923	-0.2257318468	NA
208	chr6	31507701	31508318	618	*	9	4.91066947032354E-16	0.0046360272	-0.3891880068	-0.2261390767	DDX39B-006, DDX39B-001, DDX39B-201, DDX39B-AS1-002, DDX39B-202, DDX39B-011, DDX39B-010, DDX39B-018, DDX39B-AS1-001, DDX39B-017, DDX39B-009, DDX39B-013, DDX39B-019, DDX39B-203, DDX39B-016, DDX39B-204, DDX39B-014, DDX39B-012, DDX39B-002, DDX39B-004, DDX39B-005, DDX39B-008, SNORD84-201
209	chr1	77230619	77230959	341	*	4	3.85018339240633E-18	0.0002452297	-0.3881077048	-0.2284707113	NA
210	chr4	87812668	87813277	610	*	3	4.93296229940889E-58	0.0051770558	-0.6025260198	-0.2299843063	C4orf36-001, C4orf36-003, C4orf36-008, C4orf36-010, C4orf36-011, C4orf36-009
211	chr1	16062361	16063471	1111	*	11	6.96571461349265E-35	0.000441389	-0.3850665492	-0.2302989812	SLC25A34-001, RP11-288I21.1-001, SLC25A34-002
212	chr22	19279882	19280165	284	*	4	3.66586023463131E-24	0.0060688468	-0.3994919049	-0.2304214782	CLTCL1-001, CLTCL1-002, CLTCL1-007, CLTCL1-201, CLTCL1-004, CLTCL1-008
213	chr16	57980560	57980584	25	*	3	2.43266144799793E-15	0.0010115091	-0.296588871	-0.230935957	CNGB1-006
214	chr14	25519484	25520222	739	*	7	7.29438255319705E-20	0.0093262481	-0.6645264802	-0.2354812007	STXBP6-006, STXBP6-201, STXBP6-001, STXBP6-002, STXBP6-003, STXBP6-004, STXBP6-008
215	chr5	946277	946556	280	*	4	5.79035114927172E-16	0.0010379467	-0.384853014	-0.2389004693	RP11-661C8.2-001
216	chr15	83239908	83240791	884	*	8	4.61694625256355E-26	2.28163616016199E-05	-0.4249469337	-0.2420805326	CPEB1-007, CPEB1-008, CPEB1-201, CPEB1-011, CPEB1-010, CPEB1-017, CPEB1-018, CPEB1-009
217	chr12	6948846	6949472	627	*	5	3.34320990057105E-25	0.0022097098	-0.3879754519	-0.2435060088	GNB3-002, GNB3-005, GNB3-009, GNB3-008, GNB3-003, GNB3-007, GNB3-011, GNB3-004
218	chr19	56158209	56159485	1277	*	10	1.5817585404015E-35	0.0001692864	-0.6451849798	-0.2438291339	CCDC106-001, CCDC106-002, CCDC106-005, CCDC106-007, CCDC106-004, CCDC106-008, CCDC106-003, CCDC106-006
219	chr20	30406413	30407388	976	*	12	2.7187268225625E-29	0.0005131789	-0.4351107932	-0.2515792964	MYLK2-001, MYLK2-002
220	chr1	61547131	61547632	502	*	8	4.05688703013387E-36	0.0011878001	-0.5868987106	-0.2531532287	NFIA-006, NFIA-005, NFIA-003, NFIA-015, NFIA-001, NFIA-009, NFIA-007, AC096534.1-201
221	chr4	48988015	48988801	787	*	13	9.61548577824145E-43	0.000890102	-0.6125956137	-0.2539986586	CWH43-001, CWH43-002, CWH43-006
222	chr4	17782643	17784060	1418	*	14	3.09811908057748E-36	1.39440652111578E-05	-0.580385167	-0.2552980594	FAM184B-003
223	chr7	73118245	73119262	1018	*	7	8.0385183269551E-34	0.0002058646	-0.4839772826	-0.2574624497	STX1A-013, STX1A-011, STX1A-008, STX1A-006, STX1A-005, STX1A-009
224	chr4	113207235	113207418	184	*	4	5.3985128704385E-18	0.0019433608	-0.3904345105	-0.2589807515	TIFA-001, ALPK1-017
225	chr10	29134817	29135197	381	*	4	6.75603626038534E-25	0.0010560137	-0.4628332688	-0.2595163567	C10orf126-001
226	chr1	2125049	2125637	589	*	8	2.53703118543853E-19	0.0027836825	-0.3839006647	-0.2598110282	C1orf86-006, C1orf86-008, C1orf86-009, C1orf86-202, C1orf86-001, C1orf86-010, C1orf86-002, C1orf86-011, C1orf86-007, C1orf86-005
227	chr15	91446945	91447749	805	*	6	3.77186429664253E-22	0.0003908735	-0.4135658997	-0.2634756251	MAN2A2-201, MAN2A2-003, MAN2A2-009, MAN2A2-013, MAN2A2-010, MAN2A2-012, MAN2A2-001, MAN2A2-032, MAN2A2-011, MAN2A2-005, MAN2A2-004, MAN2A2-033, MAN2A2-014
228	chr17	37893764	37894636	873	*	10	3.12198141147507E-17	0.0019911619	-0.4909116564	-0.270466851	GRB7-001, GRB7-201, GRB7-009, GRB7-002, GRB7-006, GRB7-005, GRB7-011, GRB7-014, GRB7-012, GRB7-013, GRB7-008, GRB7-010
229	chr4	141419169	141419915	747	*	10	1.32724925030449E-19	0.0082521628	-0.4467938004	-0.2725732065	RP11-542P2.1-008, RP11-542P2.1-003, RP11-542P2.1-006, RP11-542P2.1-004, RP11-542P2.1-002, RP11-542P2.1-001, RP11-542P2.1-005, RP11-542P2.1-007
230	chr19	2607726	2607903	178	*	4	7.36908551124389E-17	0.0012550061	-0.3535345911	-0.2737445549	NA
231	chr1	32665450	32665584	135	*	3	1.3688830144679E-16	0.0037413524	-0.4446911028	-0.2775052494	CCDC28B-002, CCDC28B-001, CCDC28B-005, CCDC28B-003, CCDC28B-004
232	chr11	44331577	44333192	1616	*	43	1.07951771938475E-38	0.0093506172	-0.5277248784	-0.279297772	ALX4-001
233	chr1	116380316	116383238	2923	*	13	3.84701764443333E-25	1.67254439350938E-07	-0.6625935035	-0.2825529733	NHLH2-002, NHLH2-003
234	chr7	149571673	149571732	60	*	3	4.9388419067892E-17	0.0008639701	-0.3589324646	-0.2839260835	ATP6V0E2-001, ATP6V0E2-010, ATP6V0E2-002, ATP6V0E2-AS1-001, ATP6V0E2-007, ATP6V0E2-005, ATP6V0E2-004, ATP6V0E2-003, ATP6V0E2-006, ATP6V0E2-AS1-002, ATP6V0E2-009, ATP6V0E2-008, ATP6V0E2-011
235	chr10	99332025	99332592	568	*	6	9.45073031200669E-17	0.007401259	-0.5617430767	-0.2879829522	ANKRD2-201, ANKRD2-202, ANKRD2-001, ANKRD2-002
236	chr7	128002065	128002356	292	*	4	6.16908823560537E-21	0.0002311617	-0.4446151476	-0.2911648925	PRRT4-201, PRRT4-202, PRRT4-005, PRRT4-002, PRRT4-001, PRRT4-004, PRRT4-203
237	chr3	49028278	49028925	648	*	3	2.20764481394298E-24	0.0014914178	-0.537165846	-0.2940990779	P4HTM-002, P4HTM-001, P4HTM-009, RP13-131K19.2-001, P4HTM-010, P4HTM-003, P4HTM-005, P4HTM-004, P4HTM-013
238	chr17	45054460	45055836	1377	*	5	5.74248889245109E-48	0.001994514	-0.6714528314	-0.2942330121	RPRML-001, LRRC37A17P-002
239	chr14	24539335	24540516	1182	*	12	1.90889195844951E-39	0.0006892117	-0.5452556867	-0.2981880274	CPNE6-201, CPNE6-003, CPNE6-002, CPNE6-202, CPNE6-017, CPNE6-014, CPNE6-018, CPNE6-005, CPNE6-011, CPNE6-004, CPNE6-019, CPNE6-013, CPNE6-016, CPNE6-008, CPNE6-015, CPNE6-010, CPNE6-009, CPNE6-012
240	chr12	100750328	100751051	724	*	9	2.52751959599535E-19	0.0057067562	-0.4022377412	-0.2982436197	SLC17A8-001, SLC17A8-002
241	chr17	79817079	79817271	193	*	4	1.33580455130959E-16	0.0013212386	-0.4049267308	-0.2982782468	P4HB-001, P4HB-021, P4HB-005, P4HB-004, P4HB-003, P4HB-013, P4HB-029, P4HB-025, P4HB-022, P4HB-028, P4HB-019, P4HB-014, P4HB-024, P4HB-026, P4HB-023, P4HB-027
242	chr7	1250038	1250756	719	*	10	3.74759240137268E-30	4.23757213355295E-05	-0.5144906744	-0.2986265287	NA
243	chr18	8367052	8367991	940	*	8	1.87718843494238E-28	0.0003262913	-0.5994492372	-0.2987113412	RP11-789C17.3-001
244	chr1	75599645	75601336	1692	*	14	5.25677107696552E-65	4.84405096007931E-06	-0.6194635067	-0.2990060039	LHX8-002, RP11-510C10.3-001, RP11-510C10.2-001, LHX8-003
245	chr16	21287651	21291358	3708	*	16	5.75630880396444E-78	1.14311601905228E-05	-0.7378160318	-0.2991329849	CRYM-201, CRYM-202, CRYM-203, CRYM-007, CRYM-006, CRYM-002
246	chr7	123673583	123673926	344	*	6	2.79507035653436E-16	0.0006256531	-0.5581886776	-0.2997868452	TMEM229A-001, RP5-921G16.1-001
247	chr22	30960857	30962326	1470	*	8	5.78030270418573E-32	9.42866323033322E-08	-0.5299340793	-0.3024485027	GAL3ST1-001, GAL3ST1-003, GAL3ST1-016, GAL3ST1-009, GAL3ST1-023
248	chr4	90756533	90758469	1937	*	15	4.02132097814169E-107	0.0003393072	-0.7930084837	-0.3048081852	SNCA-003, SNCA-005, SNCA-001, SNCA-201, SNCA-002, SNCA-202, RP11-67M1.1-001, SNCA-009, SNCA-004, SNCA-006, SNCA-007, SNCA-008, RP11-67M1.1-002
249	chr11	3186977	3188566	1590	*	22	1.18495812059682E-40	9.7230738608687E-06	-0.5062691075	-0.3050879877	OSBPL5-001, OSBPL5-015, OSBPL5-002, OSBPL5-005, OSBPL5-019, OSBPL5-013, OSBPL5-010, OSBPL5-014, OSBPL5-011, OSBPL5-009, OSBPL5-201
250	chr15	69744390	69744850	461	*	7	4.17773782692286E-20	0.0005204286	-0.5495282004	-0.3061087262	RPLP1-001, RPLP1-002, RPLP1-003, RPLP1-004, RPLP1-006
251	chr10	116164350	116165190	841	*	12	3.87811621735996E-20	0.0064623701	-0.5113766768	-0.3064742418	AFAP1L2-002, AFAP1L2-001, AFAP1L2-006, AFAP1L2-007, AFAP1L2-201
252	chr8	65488640	65489065	426	*	5	6.06059962818566E-22	0.0012329793	-0.4342014699	-0.3066596178	RP11-21C4.1-002
253	chr3	62304470	62304779	310	*	10	5.13022521758326E-16	0.0083409914	-0.3495354167	-0.3076409089	C3orf14-006, C3orf14-004, PTPRG-AS1-002, C3orf14-005, PTPRG-AS1-005, PTPRG-AS1-001, PTPRG-AS1-003, PTPRG-AS1-009, PTPRG-AS1-006, C3orf14-003, C3orf14-002, C3orf14-001, PTPRG-AS1-004, C3orf14-201
254	chr5	169531839	169533372	1534	*	11	2.60271694040397E-62	2.07595057537133E-05	-0.6751469732	-0.3078325272	FOXI1-001, FOXI1-002
255	chr19	1355910	1356444	535	*	10	4.75575709214962E-27	0.0012455723	-0.5862796849	-0.3088802967	MUM1-201, MUM1-016, MUM1-002, MUM1-008, MUM1-018, MUM1-005, MUM1-004, MUM1-009, MUM1-003, MUM1-001, MUM1-007
256	chr7	3919928	3920534	607	*	6	6.64686542934271E-25	0.0001491165	-0.5558616159	-0.3091176165	NA
257	chr7	158059704	158060136	433	*	6	1.32733650168659E-16	0.0019261603	-0.3797584537	-0.3119570052	NA
258	chr6	130741831	130742326	496	*	5	9.16381942984354E-28	0.0071109402	-0.5714904575	-0.3161070682	TMEM200A-202
259	chr13	25746297	25746644	348	*	6	9.37966940319136E-17	0.0040775492	-0.4543890374	-0.3165734368	AMER2-001, AMER2-201, AMER2-002
260	chr15	40225618	40226086	469	*	3	2.41751261181513E-17	0.0086697454	-0.6354785865	-0.31669774	EIF2AK4-001, EIF2AK4-201, EIF2AK4-002, EIF2AK4-010
261	chr8	120684721	120686025	1305	*	11	3.00562631517579E-57	0.0003232956	-0.7853685019	-0.317898683	ENPP2-001
262	chr20	825408	826424	1017	*	10	8.95877935155856E-31	0.0007386064	-0.6572253509	-0.3180315516	FAM110A-005, FAM110A-201
263	chr20	37062621	37063096	476	*	3	5.23676596049757E-27	0.0004742797	-0.4780956682	-0.3185440351	SNORA71D-201, SNHG17-008, SNHG17-005, SNHG17-006, SNHG17-007, SNHG17-001, SNHG17-002
264	chr5	125930017	125931120	1104	*	8	9.76377912463295E-25	0.0010079479	-0.6005314473	-0.3215641886	ALDH7A1-001, ALDH7A1-002, ALDH7A1-006, ALDH7A1-201, ALDH7A1-004, ALDH7A1-003, ALDH7A1-013, ALDH7A1-015, ALDH7A1-014, ALDH7A1-016, ALDH7A1-012, ALDH7A1-017
265	chr12	54366760	54367008	249	*	7	7.63697511602964E-17	0.0016931077	-0.4406884713	-0.3216183994	HOXC11-002, HOTAIR-001, HOTAIR-002, HOXC11-001
266	chr6	33866109	33866316	208	*	4	1.36570246032915E-16	0.0047259538	-0.4728127376	-0.3227288635	RP3-468B3.2-001, LINC01016-001, LINC01016-005
267	chr1	116914963	116915598	636	*	6	2.01175759862558E-19	0.0005846265	-0.4900182956	-0.3234751354	ATP1A1-001, ATP1A1-008, ATP1A1-009, ATP1A1-202
268	chr3	134369919	134370241	323	*	9	5.87354299751109E-16	0.0010646765	-0.4487271106	-0.3244318039	KY-001, KY-004, KY-002, KY-005
269	chr12	58209548	58209913	366	*	4	2.66291421910659E-18	0.0005813818	-0.4644905877	-0.3247026625	AVIL-001, AVIL-201, AVIL-003, AVIL-002, RP11-571M6.18-001
270	chr3	50358972	50361180	2209	*	18	2.02124854071553E-148	2.08935416103782E-06	-0.8917696571	-0.326107167	HYAL2-001, HYAL2-002, HYAL2-009, HYAL2-008, HYAL2-010, HYAL2-006, HYAL2-004, HYAL2-003, HYAL2-007, HYAL2-005
271	chr15	65934301	65935042	742	*	6	5.03561072697382E-31	6.10413745654611E-05	-0.5496667408	-0.32644092	SLC24A1-006, SLC24A1-010
272	chr6	31512618	31513886	1269	*	11	1.3053560589007E-28	1.70537414259626E-05	-0.4770458624	-0.3273978748	ATP6V1G2-001, NFKBIL1-002, NFKBIL1-003, NFKBIL1-001, ATP6V1G2-002, ATP6V1G2-DDX39B-001, NFKBIL1-005, ATP6V1G2-DDX39B-003, ATP6V1G2-DDX39B-002, ATP6V1G2-006, ATP6V1G2-004, ATP6V1G2-003, NFKBIL1-004
273	chr14	105347803	105348400	598	*	3	9.7168089599344E-21	0.0002158926	-0.3990063831	-0.3329703778	NA
274	chr19	37095681	37096816	1136	*	16	8.87599604441297E-35	1.82307728254455E-05	-0.5929979769	-0.3336545344	ZNF382-001, ZNF382-002, ZNF382-003, ZNF382-005, ZNF382-006, ZNF382-007, ZNF529-004, ZNF529-003, ZNF529-005, ZNF529-008, ZNF529-009
275	chr21	47392592	47393322	731	*	3	2.78466798406927E-23	0.0003567513	-0.4580536224	-0.3384754917	NA
276	chr19	2478866	2479184	319	*	3	3.72275668923285E-19	0.0041980449	-0.5161480752	-0.3390753711	NA
277	chr1	116370764	116371871	1108	*	8	9.8548206020495E-26	0.000026651	-0.666758642	-0.3398040828	NA
278	chr10	49701613	49702241	629	*	7	1.01343491251362E-16	0.0051661645	-0.4787956194	-0.340120708	ARHGAP22-003
279	chr20	44167974	44168796	823	*	8	2.57635535363272E-26	0.0010925174	-0.5549060181	-0.3419336217	WFDC6-002, WFDC6-001, HSPD1P21-001, WFDC6-201
280	chr20	44451667	44451973	307	*	5	6.96703139341298E-19	0.0003960849	-0.5030541473	-0.3420853936	NA
281	chr6	152129749	152130332	584	*	5	9.54466669280171E-21	0.0018340722	-0.6345621643	-0.3434108056	ESR1-001, ESR1-009, ESR1-008, ESR1-202, ESR1-007, ESR1-006
282	chr7	156810819	156812171	1353	*	9	5.77746434868383E-27	0.0001360761	-0.5148315416	-0.3436775463	NA
283	chr20	22665210	22666291	1082	*	6	2.16234163563568E-29	0.0002085247	-0.4711364755	-0.3445868492	RP11-359G22.2-002, RP11-359G22.2-001
284	chr3	149095283	149096029	747	*	7	1.18039095855232E-31	0.0001630742	-0.5863511548	-0.3446882113	TM4SF1-001, TM4SF1-003, TM4SF1-AS1-002, TM4SF1-005, TM4SF1-004, TM4SF1-AS1-001
285	chr3	72207367	72207452	86	*	3	3.42362318847744E-15	0.0013015632	-0.4754149444	-0.3447875457	NA
286	chr2	9246688	9246972	285	*	3	2.38290216348743E-20	0.0005377813	-0.4807175881	-0.3460467845	RP11-734K21.5-001
287	chr8	145580712	145581006	295	*	6	4.00423509728294E-26	5.18290936597449E-05	-0.4598589804	-0.3460996009	SLC52A2-001, FBXL6-002, SLC52A2-003, FBXL6-001, FBXL6-004, FBXL6-009, SLC52A2-011, FBXL6-007, SLC52A2-012, SLC52A2-008, SLC52A2-013, FBXL6-005, SLC52A2-009, FBXL6-010, SLC52A2-002, FBXL6-006, GS1-393G12.13-001, SLC52A2-004, SLC52A2-007, SLC52A2-005, SLC52A2-201
288	chr2	74208590	74209160	571	*	7	3.41238530832642E-18	0.0005637751	-0.4321426663	-0.347098723	DGUOK-AS1-003, DGUOK-AS1-001, DGUOK-AS1-002
289	chr7	157809235	157809846	612	*	7	5.13507434644099E-17	0.0006024791	-0.4250479307	-0.3474684818	NA
290	chr9	137772282	137772886	605	*	6	1.18273664095184E-20	0.0001561417	-0.4423891798	-0.3474975826	FCN2-001, FCN2-201
291	chr6	44309765	44310640	876	*	10	9.18949693997676E-47	0.000462252	-0.6197177687	-0.3487563053	SPATS1-001, SPATS1-201, SPATS1-002, SPATS1-003
292	chr7	27282351	27285563	3213	*	22	1.46998751615298E-45	0.000017517	-0.7252910351	-0.348906844	EVX1-003, EVX1-001, EVX1-AS-001, EVX1-005, EVX1-AS-003, EVX1-AS-002, RP1-170O19.17-001, EVX1-201, EVX1-004
293	chr1	9258033	9259066	1034	*	6	1.01184763317998E-20	0.0002973393	-0.5011021659	-0.3502278855	NA
294	chr15	82339920	82340571	652	*	6	1.14838186769372E-20	0.0003404299	-0.6664554737	-0.3518061048	MEX3B-001, MEX3B-002
295	chr6	29942505	29944403	1899	*	15	2.58563244066222E-64	2.50050781668705E-05	-0.7473336171	-0.3525646024	HCG9-001, HCG9-002
296	chr6	33272880	33273128	249	*	5	2.58286070056765E-19	0.0018500095	-0.4196904677	-0.3552676612	NA
297	chr3	158679560	158679984	425	*	4	8.12186595794088E-16	0.006795754	-0.5592537963	-0.3564029934	IQCJ-SCHIP1-006, IQCJ-004
298	chr7	2967973	2968685	713	*	8	2.51927446444299E-25	0.000114968	-0.5393931492	-0.357200295	CARD11-013
299	chr7	158342105	158342963	859	*	7	2.30782018052923E-26	0.000759266	-0.6864081794	-0.3581193196	NA
300	chr14	92788255	92789193	939	*	11	6.49824239072453E-29	7.92181262733896E-05	-0.5145789866	-0.3600434652	SLC24A4-201, SLC24A4-202, SLC24A4-003, SLC24A4-002, SLC24A4-001
301	chr20	43726544	43727089	546	*	3	5.26179562057425E-21	0.0005452159	-0.5117451063	-0.3603206953	NA
302	chr17	77030192	77030418	227	*	5	1.92568596376604E-15	0.0024684489	-0.4228999136	-0.3639268547	C1QTNF1-009
303	chr17	73818219	73818565	347	*	3	5.30975078102796E-16	0.0006384326	-0.4198746747	-0.3642158674	NA
304	chr1	171226225	171227124	900	*	8	1.76907075941269E-45	0.000127603	-0.5304825135	-0.3650265984	FMO1-003, FMO1-004, FMO1-002
305	chr1	119548527	119549626	1100	*	6	1.30676832896477E-29	0.0029950187	-0.6364172459	-0.3652878529	NA
306	chr16	2058189	2058701	513	*	3	3.50367336591954E-22	0.0002368398	-0.6602835513	-0.3669803368	ZNF598-201, ZNF598-004, ZNF598-003, ZNF598-001, ZNF598-005, ZNF598-002, NPW-002
307	chr5	161273839	161275253	1415	*	18	9.56235333366563E-61	0.0002047684	-0.6555723097	-0.3671906117	GABRA1-002, GABRA1-005, GABRA1-201, GABRA1-001, GABRA1-004, GABRA1-006
308	chr4	6344361	6344484	124	*	3	3.7649750227684E-25	2.29776320849416E-05	-0.4224991736	-0.369287633	NA
309	chr16	83842404	83842889	486	*	4	3.52870864969293E-17	0.0041128744	-0.6331781451	-0.3699287639	HSBP1-001, RP11-483P21.2-002, HSBP1-003, HSBP1-004, HSBP1-002
310	chr12	16757954	16759234	1281	*	20	8.5840057336016E-37	6.48147188581296E-05	-0.641096133	-0.3701912321	LMO3-201, LMO3-014, LMO3-202, LMO3-004, LMO3-015, LMO3-003, LMO3-010, LMO3-012, LMO3-013, LMO3-027, LMO3-023, LMO3-011, LMO3-024, LMO3-022, LMO3-028, LMO3-007, LMO3-203, LMO3-006, LMO3-009, LMO3-008, LMO3-026, LMO3-005, LMO3-029, LMO3-025
311	chr11	44325960	44326516	557	*	4	3.40551084450858E-22	0.0023186962	-0.5494636804	-0.3709770933	NA
312	chr14	73703844	73704078	235	*	5	1.03687276384912E-16	0.0020448	-0.4748910404	-0.3724111581	PAPLN-004, PAPLN-001, PAPLN-201, PAPLN-202, PAPLN-007
313	chr18	28955886	28957111	1226	*	6	1.97309973189108E-25	0.0040281081	-0.6216003738	-0.3726524673	DSG4-001, DSG4-002
314	chr19	59028492	59029659	1168	*	4	3.48409795756143E-71	1.43785424254777E-07	-0.5349492569	-0.3729291759	ZBTB45-002, ZBTB45-001, ZBTB45-005, ZBTB45-003
315	chr1	25256939	25258679	1741	*	26	1.64375775789547E-43	7.27012269486473E-05	-0.64347944	-0.3730093549	RUNX3-001, RUNX3-004, RUNX3-202
316	chr15	68549178	68549732	555	*	6	5.05173366963579E-21	0.000663275	-0.5618998593	-0.3733127942	CLN6-004, CLN6-002
317	chr13	24736095	24736569	475	*	5	6.33800896051911E-17	0.0008503324	-0.4571140312	-0.3772187258	SPATA13-001, SPATA13-202, SPATA13-007, MIR2276-201
318	chr3	181428046	181429295	1250	*	17	1.64104524996364E-69	6.92694217865164E-11	-0.4888896686	-0.3777026184	SOX2-001, SOX2-201
319	chr8	99182422	99183112	691	*	5	2.03223908511645E-46	7.91674418103534E-05	-0.7279810403	-0.3781298252	NA
320	chr17	61915833	61916907	1075	*	6	1.46473819063876E-27	4.66172337333529E-06	-0.5185575898	-0.3783232964	SMARCD2-003, SMARCD2-007, RN7SL805P-201
321	chr3	172164984	172167030	2047	*	16	3.36075901002108E-53	0.00000789	-0.6764390305	-0.3787474275	GHSR-001, GHSR-002
322	chr12	132348357	132348639	283	*	4	5.43001999084795E-18	0.0002804183	-0.5459378575	-0.379044895	NA
323	chr9	136399781	136400057	277	*	6	1.258560753774E-23	3.53231956326975E-05	-0.4836488949	-0.3790974435	ADAMTSL2-201, ADAMTSL2-002
324	chr3	113252289	113252640	352	*	3	4.96217090184221E-16	0.0012371089	-0.5297537519	-0.3792114714	SIDT1-001, SIDT1-201, SIDT1-003, SIDT1-002
325	chr10	86004281	86004888	608	*	7	1.59017147402357E-19	0.0002129666	-0.4833219715	-0.3804483546	RGR-201, RGR-001, RGR-002, RGR-004, RGR-006, RGR-009, RGR-003
326	chr8	99952031	99955610	3580	*	20	6.17675527017605E-36	1.04206943070743E-07	-0.6065188238	-0.3816113896	OSR2-002, OSR2-001, OSR2-201, STK3-016, OSR2-008, OSR2-005, OSR2-007, OSR2-003, OSR2-004, STK3-002, STK3-003, RP11-44N12.5-001
327	chr12	97300410	97300582	173	*	4	3.73114463283942E-19	0.000420708	-0.4516440679	-0.384207715	NEDD1-001, NEDD1-002, NEDD1-004, NEDD1-011, NEDD1-007, NEDD1-010, NEDD1-009, NEDD1-008, NEDD1-013, NEDD1-012, NEDD1-006, NEDD1-003
328	chr8	144348486	144348945	460	*	3	2.86443573451844E-17	0.0010620053	-0.423560908	-0.3847275794	GLI4-201, GLI4-004, GLI4-006, GLI4-011
329	chr17	41923945	41924577	633	*	13	1.7975235823542E-37	1.24757001999056E-06	-0.6385010584	-0.3856074833	CD300LG-006, CD300LG-001, CD300LG-003, CD300LG-002, CD300LG-004, CD300LG-005
330	chr11	89223981	89224885	905	*	14	2.39650438339173E-37	0.0004766274	-0.6161164684	-0.3860559087	NOX4-001, NOX4-005, NOX4-009, NOX4-003, NOX4-201, NOX4-202, NOX4-008, NOX4-011, NOX4-007, NOX4-006, NOX4-012, NOX4-010, NOX4-004, NOX4-013, NOX4-203
331	chr11	824257	824970	714	*	6	2.47531238648319E-17	0.0007983664	-0.4601785236	-0.3866798529	PNPLA2-006, EFCAB4A-012, AP006621.8-002, PNPLA2-003, EFCAB4A-010, EFCAB4A-003
332	chr17	65372452	65372948	497	*	4	1.24497716730074E-25	0.0002858869	-0.5411178005	-0.3884215931	PITPNC1-201, PITPNC1-202, PITPNC1-001, PITPNC1-002
333	chr4	186877497	186877797	301	*	5	1.45524321694512E-21	0.0013069211	-0.6634694399	-0.3886471684	SORBS2-001, SORBS2-003, SORBS2-015, SORBS2-048, SORBS2-041, SORBS2-047, SORBS2-002, SORBS2-032
334	chr7	120628874	120629643	770	*	8	1.11945588013853E-18	0.0052101121	-0.5364715557	-0.3890944184	CPED1-001, CPED1-201, CPED1-003, CPED1-007, CPED1-002, CPED1-008
335	chr1	11907986	11908659	674	*	7	9.99439978807022E-22	0.00027876	-0.5423322359	-0.3894047176	NPPA-002, NPPA-001
336	chr5	149979572	149979838	267	*	3	1.01286945629067E-15	0.0021229073	-0.440468581	-0.3900118128	SYNPO-002
337	chr2	172864014	172864614	601	*	6	8.41875775997434E-31	0.000070402	-0.6399372133	-0.3901248228	METAP1D-001, SLC25A12-010, SLC25A12-009, SLC25A12-008, METAP1D-002, METAP1D-003
338	chr1	154473340	154474108	769	*	4	6.78608537497823E-28	9.62916572528942E-05	-0.7287985116	-0.390749018	SHE-001, TDRD10-002, TDRD10-005
339	chr7	100463206	100464578	1373	*	9	7.06605486249364E-50	3.00944491156819E-05	-0.711473578	-0.3911178475	TRIP6-001, TRIP6-003, TRIP6-009, TRIP6-007, TRIP6-008, TRIP6-004, TRIP6-006
340	chr3	112493816	112495149	1334	*	4	1.28356156865794E-20	0.0008042608	-0.5595187631	-0.3917212511	NA
341	chr1	75592950	75594592	1643	*	15	1.3880043054552E-37	4.22615492934502E-07	-0.7159913326	-0.3956166147	LHX8-001
342	chr15	89312795	89313222	428	*	7	7.89662989856807E-22	0.0002377479	-0.5754220499	-0.3963657039	NA
343	chr11	111385024	111386269	1246	*	10	4.92301183645274E-32	0.0048813278	-0.7252554981	-0.3964298696	C11orf88-004, BTG4-001, C11orf88-001, MIR34C-201, MIR34B-201, BTG4-003, BTG4-002, C11orf88-002, C11orf88-003
344	chr4	42400551	42401242	692	*	7	7.42400314843598E-19	0.0047671261	-0.5712968183	-0.3964482482	SHISA3-001
345	chr16	54228323	54228582	260	*	4	1.06070758830724E-15	0.0030239607	-0.4992292171	-0.3968861913	NA
346	chr17	41856855	41857926	1072	*	6	2.08938035934221E-33	3.82055988633172E-05	-0.6270093887	-0.3993911039	DUSP3-001, DUSP3-201, C17orf105-001, DUSP3-002, DUSP3-005
347	chr2	187713554	187714279	726	*	12	1.62655971872571E-31	3.50856868929217E-05	-0.5476298819	-0.4005774279	ZSWIM2-001, ZSWIM2-002
348	chr3	112693867	112694537	671	*	6	2.08479055602634E-70	0.0003101665	-0.7089902447	-0.4010136716	CD200R1-005, CD200R1-001, CD200R1-003, CD200R1-002, CD200R1-004
349	chr7	5459331	5459645	315	*	4	1.12512428683977E-16	0.0044965895	-0.4373416608	-0.4014541446	AC093620.5-001, AC092171.2-001
350	chr10	118925349	118928610	3262	*	16	2.15602198222271E-29	4.51710732541604E-08	-0.6967367105	-0.4015433863	RP11-501J20.2-001, MIR3663-201
351	chr21	47812611	47813491	881	*	6	6.30590809567638E-32	1.84591466323355E-06	-0.5440207597	-0.4016342888	NA
352	chr3	187387555	187388737	1183	*	14	2.35586761015766E-42	3.48582943582423E-06	-0.5670133288	-0.4016973423	SST-001
353	chr5	114937535	114938640	1106	*	21	1.23435335611071E-51	9.93448079921638E-09	-0.5501361285	-0.4022263598	TICAM2-001, AC010226.4-003, AC010226.4-002, TICAM2-002, AC010226.4-001
354	chr6	108478151	108479584	1434	*	11	1.69982697185434E-31	4.54211448105399E-06	-0.5515086604	-0.4022394505	NA
355	chr1	154840889	154841980	1092	*	4	1.49500463811944E-20	0.0001088962	-0.5407275742	-0.4033553918	KCNN3-001, KCNN3-003
356	chr11	61158618	61159470	853	*	5	2.7162971709298E-34	0.0005213921	-0.7008585863	-0.4038449473	TMEM216-201, TMEM216-004, TMEM216-001, TMEM216-002, TMEM216-003
357	chr9	14315886	14316462	577	*	4	7.51478799718524E-17	0.0005824052	-0.5262600178	-0.4040915236	NFIB-006, NFIB-001, NFIB-004, NFIB-002, NFIB-003, RP11-120J1.1-001
358	chr9	35673718	35674000	283	*	4	1.88710587553364E-17	0.0003429218	-0.5543731591	-0.4052058668	CA9-001, RN7SL22P-201, ARHGEF39-004
359	chr16	89763370	89764314	945	*	7	7.40414014423596E-26	0.0001958156	-0.6324304052	-0.4062732543	NA
360	chr11	32454216	32455642	1427	*	13	2.3493746033289E-28	0.000329586	-0.6400280555	-0.406486927	WT1-001, WT1-005, WT1-002, WT1-AS-001, WT1-009, WT1-004, WT1-AS-003, WT1-AS-002, WT1-AS-006, WT1-003
361	chr1	4220528	4222311	1784	*	8	3.17418729016854E-37	7.09735863234919E-07	-0.809308233	-0.406686357	NA
362	chr3	130063854	130064935	1082	*	7	1.78930772360523E-28	0.001247995	-0.6498431373	-0.4067142944	COL6A5-201, COL6A5-001, COL6A5-202
363	chr1	205011227	205012569	1343	*	11	1.57498558314898E-44	1.03867219199931E-08	-0.6013718143	-0.4068291175	CNTN2-001
364	chr10	99478368	99478719	352	*	3	8.25012878280651E-22	0.0001935124	-0.6084802137	-0.406971891	NA
365	chr12	123752628	123753272	645	*	9	1.00378646848572E-27	1.58548161469441E-05	-0.5272084721	-0.407266639	CDK2AP1-006, CDK2AP1-003, CDK2AP1-005
366	chr17	40670743	40671259	517	*	3	3.62925829847688E-26	4.3459700781766E-05	-0.4495843038	-0.4073603996	ATP6V0A1-027, ATP6V0A1-010, ATP6V0A1-009
367	chr3	184098758	184099259	502	*	5	9.08251959891149E-17	0.0016655894	-0.4595469959	-0.4074210841	CHRD-001, CHRD-201, CHRD-013, CHRD-003, CHRD-004, CHRD-002, CHRD-014, CHRD-010, CHRD-005, CHRD-006, CHRD-008, CHRD-016, CHRD-018, CHRD-011, CHRD-017, CHRD-009, CHRD-007, CHRD-202
368	chr1	76004319	76005319	1001	*	4	3.70240292475324E-46	0.0079022749	-0.7614448682	-0.4078425125	RNU6-503P-201
369	chr2	236442817	236443857	1041	*	7	2.08781173201063E-24	5.44456246099518E-05	-0.542553576	-0.4085935865	NA
370	chr2	160918519	160919282	764	*	9	1.71804362728789E-18	0.0006048883	-0.5823273195	-0.4087540173	PLA2R1-001, PLA2R1-002
371	chr1	57285156	57285466	311	*	5	2.54319078950037E-29	3.56389280990641E-05	-0.6029035953	-0.4091974493	C1orf168-001, C1orf168-002
372	chr5	74162771	74162924	154	*	6	6.60439110438443E-16	0.0015105403	-0.5172151355	-0.4102237643	FAM169A-201, FAM169A-001, FAM169A-007, FAM169A-004, FAM169A-002, FAM169A-005, FAM169A-006, CTD-2377O17.1-001
373	chr1	20141662	20141781	120	*	3	8.6652887790846E-24	0.0001842189	-0.4940310039	-0.4108232859	RNF186-001, RP11-91K11.2-001
374	chr6	134210598	134211217	620	*	6	1.71113161098976E-46	0.0005576857	-0.9124498228	-0.411012774	TCF21-002, TCF21-001, RP3-323P13.2-005, RP3-323P13.2-002, RP3-323P13.2-003, RP3-323P13.2-004
375	chr1	119535500	119536288	789	*	8	8.38579850005955E-24	0.0002257095	-0.598919877	-0.4112951688	NA
376	chr12	117474003	117474507	505	*	3	4.49443167952462E-21	0.0003191079	-0.5702147676	-0.4121661319	NA
377	chr20	22566877	22567170	294	*	5	4.00076952061159E-19	0.0015876751	-0.5596101641	-0.4127947364	FOXA2-001, FOXA2-002
378	chr5	115296978	115298252	1275	*	13	8.80297193014358E-27	2.34444296099292E-05	-0.6126115423	-0.4128474054	AQPEP-001, AQPEP-201, AQPEP-002
379	chr12	103355012	103355326	315	*	4	4.05152062290997E-16	0.0023979511	-0.5047271018	-0.4132976323	NA
380	chr10	29095261	29095760	500	*	3	9.96656977069912E-51	0.001272704	-0.7217469557	-0.4135668126	RP11-478H13.4-002
381	chr11	59323070	59324986	1917	*	13	4.71381604340725E-101	3.31251308565315E-13	-0.752129467	-0.4139168623	RNU7-58P-201
382	chr3	110789300	110789590	291	*	4	3.20199443012524E-16	0.0062942264	-0.6151434552	-0.4143123937	PVRL3-001, PVRL3-005, PVRL3-AS1-005, PVRL3-AS1-004, PVRL3-AS1-001, PVRL3-AS1-002, PVRL3-002, PVRL3-011, PVRL3-007, PVRL3-006, PVRL3-AS1-003, PVRL3-003
383	chr8	38385808	38386235	428	*	4	6.61346274198725E-19	0.0029040204	-0.4499196586	-0.4150084185	C8orf86-001, C8orf86-002
384	chr8	134114834	134115661	828	*	10	1.5058479300649E-25	2.43519126433097E-05	-0.5992185138	-0.4160963433	SLA-003, SLA-001, SLA-004, SLA-014, SLA-002, SLA-015, SLA-018, SLA-016, SLA-017, SLA-019, SLA-013, SLA-012, SLA-011, SLA-005
385	chr10	134993800	134994455	656	*	6	7.44280658660876E-25	0.0025055741	-0.707475139	-0.4166535354	NA
386	chr12	54132086	54133653	1568	*	10	2.75652157469169E-21	9.48306542021482E-06	-0.5506678318	-0.4167270515	NA
387	chr12	10607364	10608166	803	*	5	7.5646912148903E-39	1.4403954341575E-06	-0.5049248931	-0.4168829232	KLRC1-004, KLRC1-002, KLRC1-003, KLRC1-010, KLRC1-201
388	chr8	65290848	65291990	1143	*	11	3.34379467375203E-22	0.0012759853	-0.663378981	-0.417998365	MIR124-2-201, LINC00966-005, LINC00966-002, LINC00966-003
389	chr12	132690536	132690782	247	*	7	1.86832703324721E-15	0.002100283	-0.5871873156	-0.4186225991	GALNT9-001, GALNT9-004, GALNT9-002, GALNT9-005
390	chr11	73676012	73677080	1069	*	5	2.03560443679238E-36	2.7601450807955E-06	-0.5198215137	-0.4187223937	DNAJB13-006, RP11-167N4.2-001, DNAJB13-007, DNAJB13-003
391	chr6	31631638	31631801	164	*	6	1.30670877784348E-20	0.0014770562	-0.4876091906	-0.4188145395	Y_RNA.248-201, CSNK2B-004, GPANK1-004, GPANK1-002, GPANK1-005, GPANK1-001, GPANK1-009, GPANK1-010, GPANK1-008
392	chr10	6763996	6764316	321	*	3	5.37211669028561E-18	0.0072245381	-0.6090930277	-0.4208764491	NA
393	chr4	175135048	175135429	382	*	5	1.51786588941264E-17	0.0011829374	-0.5748395485	-0.421479138	NA
394	chr14	95374254	95374525	272	*	3	1.48888317777405E-21	9.83196767252188E-05	-0.4380126825	-0.4218804963	NA
395	chr11	394072	394262	191	*	4	5.68463772401523E-16	0.0049758527	-0.501166237	-0.4238940442	PKP3-001, PKP3-004, PKP3-005, PKP3-011, PKP3-006, PKP3-007, PKP3-003, PKP3-002
396	chr6	10419016	10420287	1272	*	12	2.97096974470448E-22	0.0001069655	-0.6474127079	-0.42480178	TFAP2A-003, TFAP2A-006, TFAP2A-013, TFAP2A-019, TFAP2A-004
397	chr3	128211096	128211686	591	*	4	2.22475409873024E-22	0.0004875484	-0.4594334871	-0.4255515006	GATA2-001, GATA2-007, GATA2-006
398	chr10	8092775	8095363	2589	*	17	6.228311561929E-46	7.03433134539047E-05	-0.7990078633	-0.4260753949	GATA3-002, GATA3-AS1-001, GATA3-001, RP11-379F12.3-002, RP11-379F12.4-001, GATA3-AS1-002, GATA3-AS1-003, RP11-379F12.3-001, GATA3-003
399	chr2	102802929	102804405	1477	*	11	3.84065702548934E-53	4.45110383232719E-06	-0.6442139165	-0.4279166536	IL1RL2-001, IL1RL2-003, IL1RL2-201, IL1RL2-002, IL1RL2-202
400	chr14	60972853	60974525	1673	*	11	2.02772572004316E-16	0.0002086458	-0.7158011456	-0.4288841446	SIX6-001
401	chr5	107004816	107005487	672	*	4	2.22493371100492E-21	0.0004496243	-0.7163436511	-0.4289413394	EFNA5-001, EFNA5-002, EFNA5-003
402	chr20	22401074	22401517	444	*	5	1.56930825743343E-24	9.20210758062322E-05	-0.5541259286	-0.4290327205	RP5-1004I9.1-001
403	chr9	131770330	131770911	582	*	3	2.73723957134929E-18	0.0003106024	-0.5211520295	-0.4292599354	NA
404	chr2	18011875	18012382	508	*	5	8.60839923888614E-17	0.0004708896	-0.5424559682	-0.429333644	NA
405	chr17	1478065	1479213	1149	*	7	1.6246410133901E-20	9.31116197167747E-05	-0.5606802216	-0.4305809329	NA
406	chr13	29597447	29598098	652	*	5	7.15699940597782E-19	0.0064960928	-0.7131772755	-0.4309928544	MTUS2-002
407	chr6	152126180	152127821	1642	*	10	1.31122352010292E-30	0.0001655651	-0.6089348415	-0.431949219	ESR1-001, ESR1-002, ESR1-009, ESR1-202, ESR1-007, ESR1-203, ESR1-006
408	chr22	43042879	43044387	1509	*	9	4.17235541943736E-29	1.00655061870667E-06	-0.5126757482	-0.4332975225	CYB5R3-001, CYB5R3-202, CYB5R3-007, CYB5R3-002, CYB5R3-006, CYB5R3-008
409	chr2	19556849	19557475	627	*	5	1.24288188342472E-18	0.0068392981	-0.6035661466	-0.4335601547	OSR1-001, OSR1-002, OSR1-003, OSR1-201
410	chr16	62071129	62071495	367	*	4	9.34126817763403E-21	0.0015282473	-0.4851592603	-0.4337082107	CDH8-013, CDH8-001, CDH8-006, CDH8-003, CDH8-002, CDH8-014
411	chr16	421920	422053	134	*	3	1.25951807639358E-19	0.000648357	-0.4763569053	-0.4339532923	MRPL28-006, MRPL28-008, MRPL28-010, MRPL28-009, MRPL28-011, MRPL28-007, MRPL28-003, MRPL28-002, MRPL28-004
412	chr3	147140754	147142415	1662	*	15	5.42327253668232E-33	1.23011237890249E-05	-0.7419921806	-0.4340650361	ZIC1-004
413	chr1	156119420	156119773	354	*	6	3.07616099442626E-29	6.93466655395404E-06	-0.5451898824	-0.4344175689	SEMA4A-002, SEMA4A-007, SEMA4A-008
414	chr2	176993017	176993841	825	*	8	8.38837954686084E-23	0.0001914344	-0.6424595607	-0.4348665843	HOXD8-001, HOXD8-002, HOXD8-003, HOXD8-201, HOXD8-004
415	chr14	31344535	31345041	507	*	3	5.6033641639926E-25	0.0034344839	-0.6590889992	-0.435557478	COCH-006, COCH-005, COCH-007, COCH-003, COCH-010, COCH-013, COCH-009, COCH-011, COCH-012, COCH-014
416	chr6	31543169	31543300	132	*	5	1.05838177933166E-16	0.0072967633	-0.5385304903	-0.4361395673	TNF-001
417	chr7	117448542	117449060	519	*	3	5.91461365051278E-26	0.007092744	-0.6738598194	-0.4361959982	NA
418	chr11	45951533	45952237	705	*	3	3.63519464585616E-29	3.6605363301138E-05	-0.4913523908	-0.436838704	GYLTL1B-008
419	chr22	26875404	26875823	420	*	9	8.35559463543453E-18	0.0025153761	-0.6353297999	-0.4371220356	HPS4-201, HPS4-008, HPS4-010, HPS4-011, HPS4-009, HPS4-003
420	chr17	79224306	79226323	2018	*	9	2.41549880630397E-59	5.21290061023183E-11	-0.6311937495	-0.4371531035	SLC38A10-010, SLC38A10-011, SLC38A10-012
421	chr14	74100086	74100987	902	*	11	4.94447719709049E-63	3.06580743308231E-09	-0.5955909234	-0.4376376926	RP3-414A15.10-002, RP3-414A15.10-001, NDUFB8P1-001
422	chr16	10836219	10837135	917	*	4	2.87340170380689E-115	5.72189002519295E-09	-0.6944547926	-0.4377824848	NUBP1-001, NUBP1-003, NUBP1-004, NUBP1-002, NUBP1-005
423	chr1	31441150	31441787	638	*	5	6.61279142300613E-50	4.28485330498181E-08	-0.57296746	-0.438362834	SNORD85-201, PUM1-006
424	chr3	62359390	62360674	1285	*	14	4.25832967429312E-34	0.000026175	-0.6525810791	-0.4384387634	FEZF2-001, FEZF2-002, FEZF2-004
425	chr6	130757762	130758314	553	*	3	2.91143938022698E-63	0.0014827239	-0.7327862534	-0.4389289187	TMEM200A-201
426	chr1	119529930	119530144	215	*	3	6.61364284211005E-17	0.0065041647	-0.5328404601	-0.4390350787	TBX15-002
427	chr22	32438947	32439391	445	*	5	6.78796685177049E-40	0.0008043621	-0.8090953659	-0.4392602871	SLC5A1-001
428	chr1	200842429	200843333	905	*	4	2.63726415612111E-27	0.0027226727	-0.8119366808	-0.4393777642	GPR25-001
429	chr11	19735701	19736333	633	*	6	2.91201728126866E-23	9.76205262068078E-05	-0.5648087134	-0.4403682614	NAV2-003, NAV2-002, NAV2-001, RP11-359E10.1-001
430	chr19	18873037	18873268	232	*	3	7.5088020057834E-18	0.0003304394	-0.5269544696	-0.4405764608	NA
431	chr8	54851599	54852232	634	*	4	1.69043466415866E-25	0.0005136207	-0.6717174972	-0.4405997808	NA
432	chr8	101662246	101662790	545	*	5	1.56688296234943E-27	0.000252385	-0.5632417228	-0.4416996091	SNX31-001
433	chr12	132847641	132848344	704	*	6	3.71564105275889E-26	5.67502275963219E-05	-0.7071849374	-0.4421383003	NA
434	chr12	66275865	66276363	499	*	8	8.41925758302721E-18	0.0016461682	-0.5017067932	-0.4426915541	RP11-366L20.2-001, RP11-366L20.2-004, RP11-366L20.2-003, RP11-366L20.2-002
435	chr18	76737392	76738478	1087	*	9	1.10841024395727E-22	0.0005576743	-0.7161311961	-0.4434554772	SALL3-001, RP11-849I19.1-002, RP11-849I19.1-003, SALL3-002, RP11-849I19.1-001, RP11-849I19.1-004
436	chr7	27211555	27211741	187	*	3	1.06818264154013E-16	0.0090308347	-0.4625790203	-0.4442726718	HOXA9-004, HOXA10-006, HOXA10-005, HOXA10-004
437	chr3	62363466	62365402	1937	*	15	1.21181034943543E-64	7.36942220041658E-07	-0.7795233717	-0.446298877	NA
438	chr14	100937819	100938288	470	*	3	2.65832023787311E-58	0.0007054324	-0.7710668247	-0.4473650183	NA
439	chr4	6539979	6540505	527	*	6	5.82084654348965E-84	5.98252968892552E-11	-0.6581745607	-0.4475563574	NA
440	chr6	108484512	108486123	1612	*	9	3.68251885320178E-52	5.88124153682312E-07	-0.7218685314	-0.447632824	NR2E1-001, OSTM1-006, OSTM1-007
441	chr6	10415201	10416531	1331	*	19	3.71518365220968E-28	0.0003193007	-0.6823308235	-0.4495020966	TFAP2A-201, TFAP2A-001, TFAP2A-AS1-001, TFAP2A-010, TFAP2A-002, TFAP2A-007, TFAP2A-008, TFAP2A-004, TFAP2A-009
442	chr2	71126275	71126982	708	*	9	3.18444933960787E-24	0.0001586202	-0.5444069962	-0.4502919492	VAX2-001
443	chr1	217310383	217312060	1678	*	14	1.55615956114723E-103	7.67017155135462E-12	-0.7885541047	-0.4504485079	ESRRG-003, ESRRG-010
444	chr13	103053409	103055487	2079	*	14	8.14111081277007E-77	2.46946033024731E-10	-0.6959762605	-0.4509200834	FGF14-002, RP11-811P12.3-001
445	chr15	82335947	82336202	256	*	3	2.56097168048071E-15	0.0044754832	-0.572116613	-0.4510194047	AC026956.1-201
446	chr4	54975388	54976184	797	*	6	3.82097568742956E-23	0.0005057594	-0.7334958996	-0.451191483	NA
447	chr12	49259415	49259997	583	*	8	8.47290797649022E-25	0.000771361	-0.5832307333	-0.4521282918	RND1-001, RND1-003
448	chr6	13295561	13296758	1198	*	11	1.24881164875277E-23	0.0007866438	-0.6113617224	-0.4527310507	RP1-257A7.4-004
449	chr13	30002334	30002931	598	*	8	9.54383129337586E-26	0.000054892	-0.6546486534	-0.4532940946	MTUS2-001, MTUS2-201
450	chr8	70983741	70984917	1177	*	7	5.50745139332406E-38	0.000044214	-0.6319529555	-0.4550187004	PRDM14-001, PRDM14-002
451	chr6	157008889	157009149	261	*	3	3.21954997079121E-18	0.000708611	-0.6921553025	-0.455756488	NA
452	chr4	175138686	175139755	1070	*	7	5.61908087179183E-26	0.0001146308	-0.6707717285	-0.4558721256	RP11-148L24.1-001
453	chr6	129203783	129204339	557	*	6	1.31928287752411E-16	0.002452596	-0.6078948592	-0.458217329	LAMA2-001, LAMA2-004
454	chr6	1394635	1395164	530	*	5	3.45789689079814E-17	0.0018958442	-0.5271855244	-0.4584791237	NA
455	chr18	28896580	28898092	1513	*	8	3.94611477582128E-44	3.38220780831209E-06	-0.6635653272	-0.4590096458	DSG1-001
456	chr7	27201523	27208887	7365	*	45	2.3685886741401E-144	1.04891269937828E-32	-0.7683345417	-0.4595855366	HOXA9-001, MIR196B-201, HOXA9-007, HOXA9-004, HOXA9-005, HOXA9-002, HOXA10-AS-002, HOXA10-AS-003, HOXA10-AS-001
457	chr1	75590483	75591353	871	*	4	1.03638889076755E-26	0.0002178983	-0.7769841261	-0.4611253619	RP11-510C10.4-001
458	chr16	2256716	2259336	2621	*	6	3.33064309930263E-23	2.31765651387543E-06	-0.6202536529	-0.4613217162	MLST8-002, MLST8-201, MLST8-008, MLST8-003, AC009065.3-201, MLST8-028, MLST8-035, MLST8-020, BRICD5-002, MLST8-014, MLST8-023, MLST8-024, MLST8-021, MLST8-013, MLST8-026, MLST8-004, MLST8-006, MLST8-033, MLST8-030, MLST8-012, MLST8-025, MLST8-005, MLST8-029, MLST8-032, BRICD5-003, MLST8-027, BRICD5-004, MLST8-011, MLST8-031, MLST8-010, MLST8-022, MLST8-009, MLST8-007, MLST8-001, MLST8-034, MLST8-…
459	chr18	24237793	24238116	324	*	3	5.86015482918819E-25	0.0008377383	-0.6492631101	-0.4637905119	KCTD1-009, KCTD1-008
460	chr20	55199493	55201730	2238	*	10	1.22359912949856E-174	7.35190508635444E-11	-0.9144788936	-0.4641674077	NA
461	chr16	30485296	30485597	302	*	4	3.47811140004636E-15	0.0053259962	-0.6225507478	-0.4655924981	ITGAL-001, ITGAL-002, ITGAL-004, ITGAL-201, ITGAL-010, ITGAL-003, ITGAL-007, ITGAL-012, ITGAL-011, ITGAL-009, ITGAL-005, ITGAL-008
462	chr2	166930803	166931116	314	*	3	9.01084731976451E-20	0.0004922441	-0.5621669889	-0.4669275275	SCN1A-001, SCN1A-002, SCN1A-003, SCN1A-201
463	chr8	75911816	75912461	646	*	5	1.0974906202015E-15	0.0037350143	-0.6758413859	-0.4673890133	CRISPLD1-004, CRISPLD1-002
464	chr2	182521222	182522702	1481	*	12	9.35746223094866E-53	6.57766536255001E-06	-0.6696677011	-0.4682878769	CERKL-005, CERKL-007, CERKL-003, CERKL-006, CERKL-002, CERKL-001, CERKL-010, CERKL-004, CERKL-013, CERKL-008
465	chr7	122744368	122745055	688	*	3	5.51954017532984E-36	0.000040994	-0.6904110118	-0.468337602	RP11-61D3.1-001
466	chr5	87984861	87985283	423	*	7	9.8885680876562E-20	0.0003900817	-0.605733527	-0.4683689394	LINC00461-006
467	chr3	147124100	147125287	1188	*	11	8.1065881234782E-41	1.78507936726916E-05	-0.7708640263	-0.469189255	ZIC1-001, ZIC4-001, ZIC4-201, ZIC4-002, ZIC4-010, ZIC4-008, ZIC4-003, ZIC4-009
468	chr2	172952415	172953925	1511	*	9	2.25025602597863E-31	3.36303533481601E-05	-0.6957413414	-0.469706683	DLX1-003, DLX1-007
469	chr17	74382495	74383274	780	*	4	5.80895958549415E-27	4.23206490651084E-05	-0.633883507	-0.470625232	SPHK1-001, SPHK1-004, PRPSAP1-004, PRPSAP1-005, SPHK1-011, SPHK1-003, SPHK1-002
470	chr11	71937515	71938171	657	*	3	1.27489146808711E-20	0.0004507527	-0.653366032	-0.4709965963	INPPL1-001, INPPL1-006, INPPL1-002, INPPL1-005, INPPL1-004, INPPL1-201
471	chr6	45645147	45645597	451	*	4	1.57605918610279E-18	0.0009977745	-0.62976058	-0.471258441	NA
472	chr18	44526336	44527026	691	*	10	1.26840322367542E-27	0.000037323	-0.547515498	-0.4714661587	KATNAL2-001, KATNAL2-010, KATNAL2-009
473	chr10	118575884	118576158	275	*	4	3.73405017861425E-16	0.0005908224	-0.5470268915	-0.4724060976	NA
474	chr17	29296455	29298832	2378	*	19	0	1.88516786060338E-15	-0.8654671347	-0.47498145	RNF135-003, RNF135-001, RNF135-004, RNF135-007, RNF135-009, RP11-848P1.2-001, RNF135-008
475	chr4	3370988	3371928	941	*	12	8.55767923667385E-21	0.0003672124	-0.544141632	-0.475276057	RGS12-003, RGS12-005
476	chr19	45648302	45648796	495	*	4	6.31977232672758E-24	0.0004003063	-0.713445079	-0.4753673322	PPP1R37-003
477	chr10	118897836	118899788	1953	*	13	1.81090126877567E-34	2.43191886723597E-07	-0.7243903793	-0.4768968351	VAX1-002, VAX1-001
478	chr1	229714785	229715272	488	*	3	1.80766379623315E-17	0.0005583881	-0.5185236835	-0.477288903	NA
479	chr6	70990187	70990361	175	*	4	1.52401121517833E-19	0.0003132146	-0.6044841467	-0.4778453399	COL9A1-009
480	chr2	176963948	176964720	773	*	11	1.98882893615761E-25	0.000047226	-0.5941145321	-0.4784709071	HOXD12-002, HOXD12-001
481	chr17	38346960	38348058	1099	*	8	6.71628625032787E-22	2.93755593560459E-05	-0.5456564981	-0.4787870542	RAPGEFL1-003, RAPGEFL1-002
482	chr7	126889555	126891319	1765	*	7	1.43654399580572E-54	0.0001477613	-0.7799667218	-0.4795736227	GRM8-002, GRM8-011, GRM8-012, GRM8-014
483	chr3	151450877	151451270	394	*	3	9.59054825192848E-21	0.0002086097	-0.6208711077	-0.4804220887	AADACL2-001, AADACL2-002
484	chr14	23351842	23352029	188	*	3	2.4964914774709E-16	0.0053741157	-0.6016396923	-0.4814044567	REM2-001, REM2-002
485	chr9	22447679	22448263	585	*	3	8.0569423399028E-49	7.38988942735105E-05	-0.6867533409	-0.4818420427	DMRTA1-001
486	chr13	28371000	28371682	683	*	6	1.4018083946373E-18	0.0002701994	-0.651349471	-0.4818560098	NA
487	chr3	170458976	170459454	479	*	5	2.25007511135958E-21	0.0001261474	-0.6446885327	-0.4829675019	RP11-373E16.4-001
488	chr5	110406049	110407157	1109	*	6	1.72121672429887E-35	9.56171460182923E-05	-0.8031785802	-0.4842947655	TSLP-001, TSLP-003, TSLP-002
489	chr1	119542295	119545275	2981	*	19	1.25176680100528E-70	3.1478532346346E-11	-0.74340539	-0.4849518019	RP4-712E4.1-001, RP4-712E4.2-001
490	chr1	165323232	165325231	2000	*	13	3.16584479547901E-34	3.91861732764174E-06	-0.7062372712	-0.4858315158	LMX1A-002, LMX1A-001, LMX1A-003
491	chr6	137241530	137242738	1209	*	7	2.38578391130558E-92	3.04779009389292E-10	-0.6763299139	-0.4864470052	SLC35D3-001
492	chr15	42386726	42386780	55	*	3	6.83904242740557E-20	0.0004417393	-0.5921775174	-0.4865297359	PLA2G4D-001
493	chr8	95650956	95652577	1622	*	11	6.23200142424837E-37	3.1944905006991E-07	-0.6422599468	-0.4867461338	ESRP1-002, ESRP1-003, ESRP1-001, ESRP1-004, ESRP1-008, RP11-22C11.2-001
494	chr14	95238156	95240143	1988	*	11	1.15807938258655E-36	3.85964958172152E-05	-0.6535552787	-0.486882442	GSC-001
495	chr12	103218220	103218665	446	*	5	4.94882800868774E-27	2.98225373069174E-05	-0.5226940376	-0.4882288075	LINC00485-001
496	chr17	17717894	17717967	74	*	3	2.81592390905055E-15	0.006457202	-0.5790379241	-0.4883250272	MIR33B-201, SREBF1-012, SREBF1-015, SREBF1-016, SREBF1-014, SREBF1-013, SREBF1-026, SREBF1-020, SREBF1-023
497	chr10	29032059	29032663	605	*	5	7.10175072211233E-23	0.0002423431	-0.6266684295	-0.4904663829	RP11-478H13.1-001
498	chr7	71911541	71912411	871	*	6	8.74067191006524E-24	3.15993147637394E-05	-0.5658108433	-0.4904925586	CALN1-005, CALN1-007
499	chr4	55092363	55092884	522	*	3	5.15929599042658E-20	0.0011947507	-0.5367565774	-0.4906832598	NA
500	chr10	77164227	77164747	521	*	3	1.77915696248996E-17	0.0056443705	-0.5654867375	-0.4918649796	ZNF503-AS2-002, ZNF503-AS2-003, ZNF503-AS2-005, ZNF503-AS2-001, ZNF503-AS2-006
501	chr4	148401046	148401351	306	*	3	9.41700095655826E-18	0.0013176526	-0.5053676609	-0.4923706422	EDNRA-001, EDNRA-201, EDNRA-202, EDNRA-002
502	chr7	92672484	92673015	532	*	4	2.90159568671959E-21	0.0001416911	-0.6500363311	-0.4931066148	NA
503	chr2	201600636	201601069	434	*	3	1.25770563042735E-15	0.0042522805	-0.5269064148	-0.4932737732	AC007163.3-001
504	chr2	172964589	172966642	2054	*	10	2.33942844840782E-87	3.60857857972643E-11	-0.7131855881	-0.4933457316	DLX2-001, AC104801.1-001, DLX2-002
505	chr1	114697032	114697582	551	*	4	2.99357186323394E-21	0.0020943336	-0.5432094635	-0.4935775661	SYT6-201, SYT6-202, SYT6-001, SYT6-006, SYT6-008, SYT6-007, SYT6-005, SYT6-002, SYT6-003, SYT6-004
506	chr1	208132490	208132787	298	*	3	1.65788824375633E-16	0.0015633262	-0.6329369263	-0.4936106304	NA
507	chr18	28923457	28923620	164	*	4	3.50653623131713E-43	0.0006224974	-0.7654695743	-0.4954677936	RNU6-167P-201, DSG1-002
508	chr7	87105236	87105892	657	*	4	1.72069913440105E-17	0.0024899232	-0.6902286964	-0.4984129889	ABCB4-002, ABCB4-201, ABCB4-001, ABCB4-009, ABCB4-004, ABCB4-202
509	chr20	20347495	20347649	155	*	3	2.75693912323163E-18	0.0013666941	-0.5075437377	-0.4987198371	INSM1-001
510	chr12	103310839	103311761	923	*	10	4.27840216045508E-59	1.37395042661961E-09	-0.6276326103	-0.5033061037	PAH-002, PAH-010, PAH-003, PAH-012, PAH-013, PAH-001
511	chr3	112359488	112361234	1747	*	12	1.56724162187428E-116	3.57903474691703E-14	-0.7213086832	-0.5043697004	CCDC80-001, CCDC80-003, CCDC80-011, CCDC80-012
512	chr13	95355117	95356241	1125	*	8	9.63832739549232E-32	2.48431623322496E-06	-0.7279127156	-0.5062718624	LINC00391-001
513	chr1	75596724	75597887	1164	*	6	1.57492509040884E-17	0.0009807766	-0.6726108495	-0.5071261757	RP11-510C10.3-001, RP11-510C10.2-001
514	chr3	27770059	27771053	995	*	7	1.16371017931839E-35	2.33023857979796E-05	-0.7182753697	-0.5072104247	NA
515	chr5	153858585	153859646	1062	*	7	2.16883402433759E-26	6.45770769017129E-05	-0.6762399738	-0.5103663055	HAND1-001
516	chr7	114849197	114849382	186	*	3	2.22090390605598E-24	0.0002316431	-0.7329146272	-0.511322547	Y_RNA.77-201
517	chr9	136659262	136659313	52	*	3	1.98962115036624E-23	6.78909436233054E-05	-0.5294969663	-0.5116688929	NA
518	chr10	115860606	115861322	717	*	7	5.69319418499469E-33	4.47622238022226E-06	-0.7012488837	-0.5118779972	NA
519	chr3	187684611	187685215	605	*	4	2.23211854196098E-23	0.0001949131	-0.6177435545	-0.5123461904	RP11-132N15.3-002
520	chr6	170238514	170239711	1198	*	7	2.41328131249783E-119	1.50394184708022E-10	-0.8756632123	-0.5130849883	NA
521	chr19	44083688	44085527	1840	*	9	1.21304998630661E-43	2.71199554580075E-08	-0.7038830172	-0.5146057749	PINLYP-002, PINLYP-001, PINLYP-003, PINLYP-004, XRCC1-008, XRCC1-009
522	chr8	120591015	120591520	506	*	4	9.37627494689775E-33	8.0167984684895E-06	-0.5491245901	-0.5152004152	ENPP2-009, ENPP2-006
523	chr1	50895827	50896251	425	*	4	2.05551892468686E-22	0.0003593764	-0.7155368293	-0.5167674036	NA
524	chr6	33877291	33877440	150	*	4	1.11194004012606E-17	0.0009064325	-0.6506930202	-0.5177416921	RP3-468B3.2-003
525	chr4	25097558	25098059	502	*	5	1.32539655573739E-17	0.0007054213	-0.6097754229	-0.5183803536	NA
526	chr5	153852231	153853798	1568	*	9	2.55513641160994E-33	2.06505310880705E-06	-0.6705827689	-0.5189620505	NA
527	chr3	147073989	147075099	1111	*	6	8.02116087252303E-27	5.88335529961194E-05	-0.6775217395	-0.5195346052	NA
528	chr11	67811641	67811721	81	*	3	9.87620137660094E-16	0.002318835	-0.6069141373	-0.5200865092	TCIRG1-009, TCIRG1-013, TCIRG1-012, TCIRG1-014, TCIRG1-016, TCIRG1-004
529	chr1	63795279	63796486	1208	*	8	3.90761089741833E-36	3.57196134061329E-05	-0.8367635036	-0.5207518965	NA
530	chr5	95769602	95770238	637	*	4	2.82506119485216E-26	0.000126206	-0.563618911	-0.5231425625	PCSK1-001, PCSK1-002, PCSK1-005
531	chr7	16844606	16845033	428	*	5	4.06952159639192E-17	0.0009160932	-0.6228310192	-0.5236504212	AGR2-005, AGR2-001, AGR2-002, AGR2-003, AGR2-004
532	chr12	103555937	103556632	696	*	3	5.656835542506E-29	0.0002358746	-0.6061946999	-0.5239065195	RP11-552I14.1-003, RP11-552I14.1-005
533	chr7	25900167	25900768	602	*	6	6.23993608385754E-21	0.0001236123	-0.5867986305	-0.5248183164	NA
534	chr1	110167509	110168578	1070	*	10	4.72405570934038E-31	0.000017093	-0.7505125145	-0.526804407	AMPD2-012, AMPD2-019, AMPD2-024, AMPD2-026, AMPD2-007, AMPD2-023, AMPD2-027
535	chr10	23460245	23460646	402	*	4	1.42294225507922E-41	0.000007533	-0.6556020159	-0.5273198784	NA
536	chr18	28742621	28743186	566	*	5	1.12804214186818E-21	0.0002312663	-0.6568953648	-0.5276613836	DSC1-001, DSC1-002
537	chr14	97924509	97925289	781	*	8	3.3548287758379E-22	0.0001293351	-0.6148853986	-0.5314958993	CTD-2506J14.1-001, CTD-2506J14.1-002, CTD-2506J14.1-003
538	chr17	73906034	73906675	642	*	4	5.33093835059491E-49	1.73443818012703E-06	-0.6744829696	-0.5356919233	MRPL38-201, RP11-552F3.12-002
539	chr13	20710941	20711179	239	*	4	5.70896394059867E-16	0.0021282651	-0.5709179188	-0.5373730625	NA
540	chr20	17595355	17595472	118	*	3	1.12245611176241E-28	1.21223984238332E-05	-0.6477096168	-0.539945904	NA
541	chr2	31637348	31637849	502	*	5	3.93345716880796E-21	0.0002617179	-0.5807602816	-0.5400961411	XDH-001
542	chr1	6995381	6995853	473	*	3	2.35524804072247E-24	6.68234899709627E-05	-0.6291892001	-0.5401992242	NA
543	chr14	104165052	104165475	424	*	5	4.18141684298191E-33	4.98307678078824E-06	-0.592166262	-0.5414026084	KLC1-019
544	chr6	134215661	134217795	2135	*	8	1.49187994207318E-23	6.20441547962822E-06	-0.6918315476	-0.5416409968	NA
545	chr10	23370258	23370459	202	*	3	9.03602004666409E-16	0.0006677914	-0.6575882138	-0.5440039142	NA
546	chr5	153865603	153865895	293	*	4	7.86964982320986E-17	0.0028223276	-0.6752693902	-0.5463102597	CTB-158E9.1-001, CTB-158E9.1-002
547	chr8	144521374	144521607	234	*	7	1.29357603562058E-17	0.0003653055	-0.6672120818	-0.5463879139	NA
548	chr6	45391645	45391973	329	*	4	1.67666592813922E-19	0.0006166337	-0.5961185727	-0.5478107426	RUNX2-001, RUNX2-202, RUNX2-009, RP1-244F24.1-001
549	chr7	27191564	27192656	1093	*	10	1.22231178088451E-33	1.38633811599345E-06	-0.6645233829	-0.54977702	RP1-170O19.22-001, RP1-170O19.23-001, HOXA3-008, HOXA6-002, HOXA-AS3-002
550	chr2	119606151	119607395	1245	*	9	2.5641522731019E-25	0.0004932721	-0.7770525688	-0.5522360744	EN1-001
551	chr5	16180946	16181533	588	*	4	2.50276350482606E-29	0.0003862043	-0.650088001	-0.5533527925	MARCH11-001, MARCH11-003, RP11-19O2.2-001
552	chr1	246958862	246959476	615	*	5	3.31544764380206E-19	0.0003996721	-0.6544497085	-0.556705665	NA
553	chr9	139982935	139983593	659	*	3	1.37094987304202E-16	0.0020761912	-0.6193376059	-0.5568296045	MAN1B1-007, MAN1B1-004, MAN1B1-001, MAN1B1-008, MAN1B1-010, MAN1B1-015, MAN1B1-012, MAN1B1-011, MAN1B1-009, AL807752.1-201
554	chr1	63785003	63786358	1356	*	8	1.75481698268219E-37	6.30132075297123E-07	-0.7322909735	-0.5595460297	RP4-792G4.2-003, RP4-792G4.2-005, RP4-792G4.2-002
555	chr11	102576094	102576508	415	*	3	2.66509479181657E-18	0.0011926618	-0.7139923168	-0.560750657	MMP27-001
556	chr4	41646293	41646672	380	*	3	4.50701343848088E-20	0.0007463117	-0.7151568197	-0.5630822901	NA
557	chr3	147109426	147109629	204	*	3	4.19381547406786E-17	0.0044780119	-0.6539360543	-0.5631753417	ZIC4-014, ZIC1-003, ZIC4-007, ZIC4-015, ZIC4-006
558	chr8	75735476	75736301	826	*	5	2.18660553527298E-17	0.0017160315	-0.7045636286	-0.5636522756	PI15-002, PI15-001
559	chr8	1906312	1906498	187	*	4	1.81767945797025E-48	4.17615429590736E-07	-0.7018117724	-0.566694408	NA
560	chr11	113778771	113778957	187	*	3	5.00483987731052E-32	2.70591925360847E-05	-0.6994587332	-0.5713974684	HTR3B-002
561	chr1	75602846	75602925	80	*	3	7.02120842751204E-20	0.0002469115	-0.6914531886	-0.5765152369	LHX8-003
562	chr16	70680104	70680817	714	*	7	8.30678707919197E-26	3.17563657093048E-05	-0.7596552625	-0.5780800837	IL34-001, IL34-004, IL34-005
563	chr7	114757333	114757606	274	*	3	6.74257698018443E-38	0.0002037679	-0.797268539	-0.5836319024	AC068610.3-003
564	chr11	85393571	85394499	929	*	7	7.98932620781249E-27	2.19027912849426E-05	-0.6948895505	-0.583878127	CREBZF-009, CREBZF-008
565	chr2	172947914	172948825	912	*	5	6.71011411563657E-46	3.72849139470843E-07	-0.6810967468	-0.585607202	DLX1-002, DLX1-006, DLX1-001, DLX1-005, DLX1-004
566	chr10	695403	696356	954	*	8	1.20612412588676E-27	1.09797887824697E-05	-0.7852484717	-0.5871076002	PRR26-001, PRR26-002
567	chr1	217250241	217250516	276	*	3	7.45822947828802E-23	0.0015159501	-0.6946466731	-0.5871263483	ESRRG-011, ESRRG-015, ESRRG-012, ESRRG-023
568	chr4	142497249	142498570	1322	*	4	1.00154130080749E-42	1.24077533363936E-05	-0.7670373647	-0.5888068159	RP11-208N20.1-001
569	chr8	1919130	1919501	372	*	3	9.68417318149956E-18	0.000379818	-0.6000420361	-0.5891253542	KBTBD11-OT1-001
570	chr7	27289120	27291695	2576	*	10	4.09679355863566E-57	3.37490898822131E-11	-0.7028852697	-0.5894820137	NA
571	chr2	207082644	207083603	960	*	5	1.54783186397851E-25	7.79197839747423E-05	-0.6555751582	-0.5910315215	GPR1-001, GPR1-005, GPR1-002, GPR1-004
572	chr12	116756405	116756948	544	*	4	1.58841107330182E-18	0.0009407426	-0.6718808102	-0.5914059876	NA
573	chr7	94994834	94995740	907	*	3	4.289003286727E-40	5.22380719962657E-06	-0.7284452282	-0.5945418754	PON3-002
574	chr17	43974344	43975063	720	*	7	2.97047712222479E-31	2.65520693972709E-06	-0.6613059284	-0.5950821011	MAPT-AS1-002, MAPT-AS1-001
575	chr16	73100790	73101264	475	*	3	1.39375598269344E-24	0.0001180757	-0.6344891309	-0.6017973479	NA
576	chr4	87770089	87770744	656	*	5	1.22566650842412E-27	2.28737817717363E-05	-0.6883684731	-0.6029053714	SLC10A6-001, SLC10A6-002
577	chr22	28194981	28195524	544	*	3	2.31501435223752E-20	0.0004886985	-0.7290437927	-0.6047283502	MN1-001
578	chr10	123922311	123924917	2607	*	18	0	7.05754181165633E-33	-0.9454467441	-0.6112503495	TACC2-008, TACC2-007, TACC2-010, TACC2-009
579	chr3	46778871	46779226	356	*	3	1.05852465985958E-28	2.75469173390511E-05	-0.7005206802	-0.6126608018	PRSS46-003
580	chr6	100894513	100896055	1543	*	9	1.69569030882698E-37	1.29725546726887E-07	-0.7621082291	-0.613670015	NA
581	chr4	111550666	111552353	1688	*	9	1.35236697187846E-21	1.512224808214E-05	-0.6535754418	-0.6168948311	NA
582	chr6	105388153	105388731	579	*	7	2.20712876571688E-22	0.0001111485	-0.663525603	-0.6169847984	LINC00577-001
583	chr1	76076788	76077832	1045	*	3	1.96617822345505E-23	0.0003209118	-0.7594810664	-0.6194842024	SLC44A5-002, SLC44A5-001, SLC44A5-003
584	chr4	147554144	147554527	384	*	3	6.12718960428116E-22	0.0001445485	-0.6998941438	-0.6229595333	NA
585	chr9	969473	969544	72	*	3	2.48915631217283E-29	6.35436408379441E-05	-0.6488156502	-0.6276323928	NA
586	chr18	12287173	12287561	389	*	5	2.81268198814071E-43	0.000000074	-0.813299101	-0.6309520947	RP11-64C12.8-001
587	chr5	153855257	153856040	784	*	5	2.95066662922729E-20	0.0002840025	-0.858968384	-0.6330748015	HAND1-001
588	chr10	8089653	8090162	510	*	3	4.49221141336948E-24	0.0003152272	-0.8016798681	-0.6368901871	NA
589	chr6	131179610	131180868	1259	*	3	1.03798683080475E-25	4.08484855572066E-06	-0.7101887225	-0.6388766365	EPB41L2-030
590	chr2	19551398	19551860	463	*	3	6.17675527017605E-36	6.72649474508588E-05	-0.7587713514	-0.6516688342	NA
591	chr6	131017503	131018394	892	*	4	9.94648163049469E-38	0.000000381	-0.7633176635	-0.6519927486	RP11-102N11.1-001
592	chr18	74401218	74402010	793	*	4	1.88538005188557E-72	4.37923175538527E-08	-0.7509002905	-0.6546263371	AC034110.1-001, AC034110.1-201
593	chr5	1948552	1948995	444	*	3	4.08293690113779E-16	0.0027272418	-0.6852631877	-0.6623281635	NA
594	chr12	103343380	103344890	1511	*	7	1.36664483492965E-117	7.74692840169248E-12	-0.8348823559	-0.6635694315	PAH-007, PAH-009, PAH-008, PAH-006
595	chr3	130088254	130089513	1260	*	3	1.79753244384809E-39	0.000008496	-0.7718780175	-0.663767627	AC093004.1-201
596	chr6	2891973	2892152	180	*	4	9.30231062369845E-26	3.58154532325388E-05	-0.7895749865	-0.6667380276	NA
597	chr7	27194614	27195036	423	*	3	2.7316364908053E-21	0.0003840554	-0.7032312967	-0.6692811678	HOXA7-001, HOXA7-003
598	chr20	20344345	20344672	328	*	3	7.76457259638389E-24	7.72994578710649E-05	-0.7630652652	-0.6802560919	NA
599	chr5	142556911	142557001	91	*	3	1.03412711693354E-20	0.0001306156	-0.6908163591	-0.6806400614	NA
600	chr11	665386	665814	429	*	5	1.04936991725914E-20	0.000080535	-0.7230548692	-0.6815722078	RP11-754B17.1-001
601	chr6	131147216	131147800	585	*	3	1.05768540399323E-150	1.29300469858448E-11	-0.7711836793	-0.6975656548	SMLR1-001
602	chr8	54789207	54789648	442	*	3	1.02245149138821E-24	0.0001919115	-0.7408629527	-0.6983549036	RP11-1070A24.2-001
603	chr3	157820591	157822072	1482	*	10	9.19953618160079E-96	8.67295595078069E-15	-0.8238677407	-0.7051282043	SHOX2-001, SHOX2-002, SHOX2-201, RSRC1-007, SHOX2-004, SHOX2-006
604	chr2	107459661	107460175	515	*	4	5.68583739578345E-57	7.53813689593085E-08	-0.8122890138	-0.7175714817	NA
605	chr10	111216426	111217221	796	*	7	0	3.15531700265996E-25	-0.9401368267	-0.779894121	NA
606	chr20	20346166	20346426	261	*	3	8.25753068951745E-36	2.40708115348743E-06	-0.7958831652	-0.7821713962	NA
