# Supplementary material for: DNA-methylation patterns imply a common cellular origin of virus- and UV-associated Merkel cell carcinoma
Source: Oncogene. 2021 Oct 19;41(1):37–45. doi: 10.1038/s41388-021-02064-1 (PMC8724008; doi:10.1038/s41388-021-02064-1)
Supplement: Supplementary file 6 — Supplementary Table 6 [file 41388_2021_2064_MOESM6_ESM.csv]

Supplementary table 6 corresponding to figure 3
DNA-methylation data downloaded from GSE68379
Cellline	Sample_Group	MCPyV	geo_accession
TC-71	EWS	negative	GSM1670525
ES3	EWS	negative	GSM1669770
ES5	EWS	negative	GSM1669772
ES7	EWS	negative	GSM1669774
EW-11	EWS	negative	GSM1669782
SK-ES-1	EWS	negative	GSM1670428
CADO-ES1	EWS	negative	GSM1669643
SK-PN-DW	EWS	negative	GSM1670456
ES8	EWS	negative	GSM1669775
ES4	EWS	negative	GSM1669771
ES1	EWS	negative	GSM1669768
EW-7	EWS	negative	GSM1669790
EW-3	EWS	negative	GSM1669789
EW-12	EWS	negative	GSM1669783
EW-1	EWS	negative	GSM1669781
EW-18	EWS	negative	GSM1669786
EW-16	EWS	negative	GSM1669785
EW-13	EWS	negative	GSM1669784
EW-22	EWS	negative	GSM1669787
EW-24	EWS	negative	GSM1669788
HS-633T	FSARC	negative	GSM1669896
HT-1080	FSARC	negative	GSM1669908
SW684	FSARC	negative	GSM1670510
LN-18	GBM	negative	GSM1670048
LN-229	GBM	negative	GSM1670049
LNZTA3WT4	GBM	negative	GSM1670052
42-MG-BA	GBM	negative	GSM1669567
8-MG-BA	GBM	negative	GSM1669575
A172	GBM	negative	GSM1669577
GB-1	GBM	negative	GSM1669805
T98G	GBM	negative	GSM1670523
U-118-MG	GBM	negative	GSM1670554
U-87-MG	GBM	negative	GSM1670559
YKG-1	GBM	negative	GSM1670586
D-542MG	GBM	negative	GSM1669722
SNB75	GBM	negative	GSM1670460
U251	GBM	negative	GSM1670555
SF295	GBM	negative	GSM1670418
SF268	GBM	negative	GSM1670417
BECKER	GBM	negative	GSM1669615
CCF-STTG1	GBM	negative	GSM1669668
DBTRG-05MG	GBM	negative	GSM1669728
DK-MG	GBM	negative	GSM1669734
GMS-10	GBM	negative	GSM1669812
KS-1	GBM	negative	GSM1670009
SF126	GBM	negative	GSM1670416
SK-MG-1	GBM	negative	GSM1670445
SW1088	GBM	negative	GSM1670495
YH-13	GBM	negative	GSM1670585
LN-405	GBM	negative	GSM1670050
AM-38	GBM	negative	GSM1669598
CAS-1	GBM	negative	GSM1669666
D-245MG	GBM	negative	GSM1669714
D-247MG	GBM	negative	GSM1669715
D-263MG	GBM	negative	GSM1669716
D-392MG	GBM	negative	GSM1669719
D-566MG	GBM	negative	GSM1669723
M059J	GBM	negative	GSM1670070
HCC-44	LUAD	negative	GSM1669860
HCC-827	LUAD	negative	GSM1669864
NCI-H1944	LUAD	negative	GSM1670200
NCI-H2023	LUAD	negative	GSM1670206
NCI-H3122	LUAD	negative	GSM1670238
H3255	LUAD	negative	GSM1669833
201T	LUAD	negative	GSM1669564
HCC-78	LUAD	negative	GSM1669863
NCI-H1435	LUAD	negative	GSM1670171
NCI-H1568	LUAD	negative	GSM1670176
NCI-H1781	LUAD	negative	GSM1670191
RERF-LC-KJ	LUAD	negative	GSM1670372
EMC-BAC-1	LUAD	negative	GSM1669763
EMC-BAC-2	LUAD	negative	GSM1669764
NCI-H1395	LUAD	negative	GSM1670169
CALU-3	LUAD	negative	GSM1669658
NCI-H1437	LUAD	negative	GSM1670173
NCI-H1623	LUAD	negative	GSM1670179
NCI-H1648	LUAD	negative	GSM1670180
NCI-H1650	LUAD	negative	GSM1670181
NCI-H1693	LUAD	negative	GSM1670185
NCI-H1838	LUAD	negative	GSM1670195
NCI-H2085	LUAD	negative	GSM1670212
NCI-H2228	LUAD	negative	GSM1670226
NCI-H2342	LUAD	negative	GSM1670230
NCI-H2347	LUAD	negative	GSM1670231
NCI-H2405	LUAD	negative	GSM1670232
NCI-H2030	LUAD	negative	GSM1670208
NCI-H2122	LUAD	negative	GSM1670217
NCI-H1734	LUAD	negative	GSM1670188
NCI-H650	LUAD	negative	GSM1670255
NCI-H2087	LUAD	negative	GSM1670213
CALU-6	LUAD	negative	GSM1669659
NCI-H1355	LUAD	negative	GSM1670168
NCI-H1792	LUAD	negative	GSM1670192
NCI-H2009	LUAD	negative	GSM1670205
NCI-H2291	LUAD	negative	GSM1670228
SW1573	LUAD	negative	GSM1670503
LXF-289	LUAD	negative	GSM1670069
NCI-H1563	LUAD	negative	GSM1670175
PC-14	LUAD	negative	GSM1670338
NCI-H23	LUAD	negative	GSM1670229
NCI-H522	LUAD	negative	GSM1670248
A549	LUAD	negative	GSM1669589
NCI-H322M	LUAD	negative	GSM1670239
EKVX	LUAD	negative	GSM1669761
ABC-1	LUAD	negative	GSM1669592
COR-L105	LUAD	negative	GSM1669696
LC-2-AD	LUAD	negative	GSM1670043
NCI-H441	LUAD	negative	GSM1670243
NCI-H1793	LUAD	negative	GSM1670193
NCI-H358	LUAD	negative	GSM1670241
NCI-H1573	LUAD	negative	GSM1670177
NCI-H1666	LUAD	negative	GSM1670183
NCI-H1755	LUAD	negative	GSM1670189
NCI-H1993	LUAD	negative	GSM1670204
SK-LU-1	LUAD	negative	GSM1670434
NCI-H838	LUAD	negative	GSM1670268
NCI-H1651	LUAD	negative	GSM1670182
RERF-LC-MS	LUAD	negative	GSM1670373
NCI-H1975	LUAD	negative	GSM1670203
NB(TU)1-10	NB	negative	GSM1670144
SK-N-DZ	NB	negative	GSM1670451
SK-N-FI	NB	negative	GSM1670453
SK-N-SH	NB	negative	GSM1670454
SK-N-AS	NB	negative	GSM1670449
BE2-M17	NB	negative	GSM1669614
KELLY	NB	negative	GSM1669983
SIMA	NB	negative	GSM1670423
CHP-212	NB	negative	GSM1669678
GI-ME-N	NB	negative	GSM1669810
GOTO	NB	negative	GSM1669813
IMR-5	NB	negative	GSM1669935
KP-N-YN	NB	negative	GSM1670007
MC-IXC	NB	negative	GSM1670077
MHH-NB-11	NB	negative	GSM1670107
NB69	NB	negative	GSM1670154
NH-12	NB	negative	GSM1670277
CHP-126	NB	negative	GSM1669676
TGW	NB	negative	GSM1670542
CHP-134	NB	negative	GSM1669677
KP-N-RT-BM-1	NB	negative	GSM1670005
KP-N-YS	NB	negative	GSM1670008
LAN-6	NB	negative	GSM1670032
NB10	NB	negative	GSM1670146
NB12	NB	negative	GSM1670147
NB6	NB	negative	GSM1670153
NB7	NB	negative	GSM1670155
NB17	NB	negative	GSM1670150
NB5	NB	negative	GSM1670152
NB13	NB	negative	GSM1670148
NB14	NB	negative	GSM1670149
NB1	NB	negative	GSM1670145
ECC10	NEGC	negative	GSM1669750
ECC12	NEGC	negative	GSM1669751
NCI-H720	LCLC	negative	GSM1670260
NCI-H727	LCLC	negative	GSM1670261
NCI-H835	LCLC	negative	GSM1670267
NCI-H1155	LCLC	negative	GSM1670163
NCI-H810	LCLC	negative	GSM1670265
NCI-H1836	SCLC	negative	GSM1670194
NCI-H196	SCLC	negative	GSM1670201
NCI-H211	SCLC	negative	GSM1670215
NCI-H841	SCLC	negative	GSM1670269
NCI-H847	SCLC	negative	GSM1670270
COR-L303	SCLC	negative	GSM1669699
NCI-H1688	SCLC	negative	GSM1670184
HCC-33	SCLC	negative	GSM1669857
COR-L32	SCLC	negative	GSM1669701
NCI-H1341	SCLC	negative	GSM1670167
NCI-H1876	SCLC	negative	GSM1670198
NCI-H2066	SCLC	negative	GSM1670210
NCI-H740	SCLC	negative	GSM1670262
COR-L311	SCLC	negative	GSM1669700
DMS-114	SCLC	negative	GSM1669735
DMS-273	SCLC	negative	GSM1669736
NCI-H1048	SCLC	negative	GSM1670160
NCI-H1092	SCLC	negative	GSM1670161
NCI-H1417	SCLC	negative	GSM1670170
NCI-H1694	SCLC	negative	GSM1670186
NCI-H187	SCLC	negative	GSM1670197
NCI-H1963	SCLC	negative	GSM1670202
NCI-H2029	SCLC	negative	GSM1670207
NCI-H209	SCLC	negative	GSM1670214
NCI-H2141	SCLC	negative	GSM1670220
NCI-H2171	SCLC	negative	GSM1670222
NCI-H2227	SCLC	negative	GSM1670225
NCI-H345	SCLC	negative	GSM1670240
NCI-H378	SCLC	negative	GSM1670242
NCI-H446	SCLC	negative	GSM1670244
NCI-H526	SCLC	negative	GSM1670250
NCI-H64	SCLC	negative	GSM1670253
NCI-H69	SCLC	negative	GSM1670258
NCI-H82	SCLC	negative	GSM1670266
LU-139	SCLC	negative	GSM1670065
SBC-5	SCLC	negative	GSM1670406
SBC-1	SCLC	negative	GSM1670404
LU-135	SCLC	negative	GSM1670064
CPC-N	SCLC	negative	GSM1669708
DMS-79	SCLC	negative	GSM1669738
IST-SL1	SCLC	negative	GSM1669944
IST-SL2	SCLC	negative	GSM1669945
LB647-SCLC	SCLC	negative	GSM1670037
LU-134-A	SCLC	negative	GSM1670063
LU-165	SCLC	negative	GSM1670066
MS-1	SCLC	negative	GSM1670134
NCI-H128	SCLC	negative	GSM1670164
NCI-H510A	SCLC	negative	GSM1670246
SBC-3	SCLC	negative	GSM1670405
COR-L88	SCLC	negative	GSM1669703
DMS-53	SCLC	negative	GSM1669737
NCI-H1105	SCLC	negative	GSM1670162
NCI-H1436	SCLC	negative	GSM1670172
NCI-H2081	SCLC	negative	GSM1670211
NCI-H2196	SCLC	negative	GSM1670224
NCI-H524	SCLC	negative	GSM1670249
NCI-H748	SCLC	negative	GSM1670264
COLO-668	SCLC	negative	GSM1669686
NCI-H146	SCLC	negative	GSM1670174
COR-L279	SCLC	negative	GSM1669698
NCI-H250	SCLC	negative	GSM1670235
RERF-LC-FM	SCLC	negative	GSM1670371
