# Supplementary material for: DNA-methylation patterns imply a common cellular origin of virus- and UV-associated Merkel cell carcinoma
Source: Oncogene. 2021 Oct 19;41(1):37–45. doi: 10.1038/s41388-021-02064-1 (PMC8724008; doi:10.1038/s41388-021-02064-1)
Supplement: Supplementary file 7 — Supplementary Table 7 [file 41388_2021_2064_MOESM7_ESM.csv]

Supplementary table 7 corrsponding to figure 4
Top selected CpG loadings for PC2 and PC4
PC2			PC4
probe	loading		probe	loading
cg04606053	-0.0041584328		cg01979888	0.0057595798
cg21415530	-0.0040377442		cg01493517	0.0056488153
cg07310661	-0.004019126		cg00363813	0.0055490083
cg24869272	-0.0040063373		cg00082235	0.0054886888
cg04665351	-0.0039603992		cg17198308	0.0054304383
cg17852987	-0.0039407768		cg27175788	0.0054245466
cg05305327	-0.0039211437		cg08875705	0.0053999138
cg07630564	-0.0038958812		cg11939450	0.0053428307
cg01422274	-0.0038905684		cg22357390	0.0052892434
cg03259887	-0.0038609711		cg00983904	0.0052436772
cg02921122	-0.0038476197		cg23737737	0.0051988944
cg03446973	-0.0038465757		cg20190552	0.0051924448
cg16151451	-0.0038461982		cg22740835	0.0051652026
cg17861230	-0.0038211841		cg22203219	0.0051169206
cg16563255	-0.0037981999		cg09451457	0.0050845425
cg09910876	-0.0037976875		cg24466610	0.0050585618
cg19484160	-0.0037886408		cg06325209	0.0050280355
cg09431544	-0.0037855951		cg24007193	0.0049719939
cg12776156	-0.0037842369		cg06875305	0.0049433344
cg02250594	-0.003782245		cg13106430	0.0049184998
cg00327947	-0.0037794913		cg03508666	0.004911175
cg09267188	-0.0037740391		cg20044923	0.0049033484
cg24691891	-0.0037736289		cg19234495	0.0049020111
cg15090714	-0.0037710441		cg17849569	0.0049011883
cg19478298	-0.0037703954		cg21880888	0.0048936355
cg02781618	-0.0037689669		cg02631126	0.0048531953
cg16134607	-0.003761822		cg12623302	0.0048483439
cg21672705	-0.0037423962		cg00956759	0.0048415047
cg19634527	-0.0037414732		cg13672078	0.0048360721
cg11285912	-0.0037329855		cg22982093	0.0048314534
cg04099697	-0.0037312845		cg21422742	0.0048300079
cg01700524	-0.0037283737		cg11517269	0.0048298381
cg06010459	-0.0037189427		cg19708340	0.0048190992
cg23715728	-0.0037142478		cg11089489	0.0048128672
cg14914552	-0.0037091485		cg18205770	0.0048063429
cg24690722	-0.0037068756		cg04399899	0.0047976118
cg02081018	-0.0037030308		cg07189332	0.0047924791
cg02505749	-0.0036996285		cg24853956	0.0047847788
cg13809236	-0.0036963139		cg00853242	0.004784041
cg06885641	-0.0036940894		cg04793527	0.0047760951
cg26820220	-0.0036931087		cg07337250	0.0047638641
cg13566610	-0.0036917783		cg07232063	0.0047604993
cg24132481	-0.003689603		cg00940941	0.0047543792
cg01532168	-0.0036855016		cg24023916	0.0047521725
cg07656922	-0.0036825904		cg02351277	0.0047232137
cg23009452	-0.0036822522		cg05668342	0.0047147049
cg03610460	-0.0036803923		cg13192013	0.0047110055
cg01240047	-0.0036803799		cg03001333	0.0047054571
cg18011364	-0.0036790216		cg13096701	0.0046987182
cg00118684	-0.0036762367		cg07208161	0.0046986584
cg13974317	-0.0036750443		cg18105139	0.0046949871
cg10723746	-0.003671086		cg00863913	0.0046919935
cg17831791	-0.0036674955		cg15743325	0.0046898631
cg04015907	-0.0036652692		cg12436377	0.0046609796
cg22570970	-0.0036610733		cg10136560	0.0046585043
cg02640612	-0.0036571987		cg24376793	0.0046578908
cg15035133	-0.0036570134		cg04764902	0.0046558806
cg12175729	-0.0036566995		cg07698196	0.0046416657
cg24216233	-0.0036551118		cg08826839	0.0046415427
cg18577128	-0.0036549704		cg16959787	0.0046330144
cg23922520	-0.0036530862		cg10622911	0.0046140463
cg23142799	-0.0036494717		cg19895517	0.0046039064
cg03689277	-0.0036493287		cg16358741	0.0046038864
cg00423364	-0.0036492615		cg21288685	0.0046003498
cg15645138	-0.0036481385		cg26118131	0.0045961828
cg23939642	-0.0036474696		cg09317554	0.0045936694
cg25285646	-0.0036419666		cg24013351	0.0045926854
cg26379258	-0.0036418976		cg12740337	0.0045881541
cg04792712	-0.003639565		cg05014837	0.0045873757
cg19615721	-0.0036387259		cg24859352	0.0045842043
cg26267340	-0.0036355946		cg03119435	0.0045838613
cg07350163	-0.0036350755		cg05109931	0.0045760048
cg24806126	-0.0036350554		cg26289295	0.0045754113
cg01815150	-0.0036330231		cg25474703	0.0045711452
cg06598836	-0.0036329405		cg13128052	0.0045633335
cg18724032	-0.0036321481		cg26419880	0.0045625334
cg11970204	-0.0036307569		cg08858669	0.0045582297
cg07589773	-0.0036294488		cg27251488	0.0045495902
cg15841063	-0.0036273573		cg14418633	0.0045459407
cg21285782	-0.0036270996		cg19399165	0.0045453661
cg14011070	-0.0036264786		cg14041452	0.0045404159
cg15635472	-0.0036244894		cg06961237	0.0045390654
cg25787499	-0.0036206711		cg01218587	0.004539028
cg22580935	-0.0036200108		cg18147605	0.0045387171
cg00624332	-0.0036198538		cg06481660	0.0045253525
cg16498391	-0.0036157472		cg10752190	0.0045226587
cg24480120	-0.0036146705		cg23497016	0.0045198903
cg05830220	-0.0036105904		cg00895196	0.0045192412
cg04344565	-0.0036073552		cg20741105	0.00451834
cg22040239	-0.0036070796		cg01012445	0.0045165825
cg07759162	-0.0036062936		cg02731159	0.0045165365
cg17191919	-0.0036059933		cg11987853	0.0045110522
cg20129213	-0.0036045053		cg19020855	0.0045079851
cg20845748	-0.0036003659		cg10270037	0.0045068778
cg26647303	-0.0035993868		cg20655369	0.0045015324
cg15475851	-0.0035993855		cg23773532	0.0045013114
cg13009111	-0.0035983053		cg09225388	0.0044871858
cg02798899	-0.0035967238		cg16252322	0.0044840288
cg08231493	-0.00359652		cg00908004	0.004483025
cg21899500	-0.0035944494		cg04233193	0.0044822771
cg18673954	-0.003592142		cg10159728	0.0044788775
cg10693616	-0.0035916991		cg19601653	0.00447706
cg05823643	-0.0035904929		cg04825588	0.004476024
cg03664992	-0.0035902243		cg07448060	0.0044747167
cg11588848	-0.0035901671		cg03514843	0.0044691513
cg21602520	-0.0035900424		cg02768390	0.0044677415
cg26726230	-0.0035899936		cg08109266	0.0044675742
cg03189282	-0.0035887566		cg13591369	0.0044643243
cg05191175	-0.0035866902		cg11992783	0.0044622333
cg01958230	-0.0035854735		cg04440325	0.0044560368
cg07482935	-0.0035798734		cg23766918	0.0044465411
cg19776793	-0.0035772056		cg00672633	0.004444611
cg27639620	-0.0035771205		cg17837191	0.004440201
cg10495669	-0.0035768038		cg20117799	0.0044331177
cg23033430	-0.003575672		cg07076915	0.0044306434
cg16332256	-0.0035753747		cg03356172	0.0044255897
cg13806070	-0.0035749208		cg02192974	0.0044254816
cg06844012	-0.0035746408		cg00896578	0.0044221825
cg07766263	-0.0035735469		cg17356750	0.0044196791
cg01056889	-0.0035728954		cg21226938	0.0044135537
cg20785344	-0.0035715055		cg13387826	0.0044111731
cg01538731	-0.0035698603		cg01075271	0.0044070953
cg04446455	-0.0035689485		cg03959306	0.0044058154
cg00824018	-0.0035681204		cg05220442	0.0044040592
cg24672547	-0.0035678478		cg14414911	0.0044025031
cg05792022	-0.0035676808		cg16427420	0.0044024738
cg21192376	-0.0035673902		cg13665684	0.004398594
cg08770761	-0.0035669636		cg11090582	0.0043980108
cg04865716	-0.0035665269		cg11956866	0.0043951876
cg22099241	-0.0035642135		cg15899053	0.0043909194
cg02501882	-0.0035639897		cg01857748	0.0043886186
cg15396310	-0.0035637447		cg23523215	0.0043875809
cg05715492	-0.0035635926		cg21292587	0.0043861683
cg02737268	-0.0035617393		cg22180646	0.0043837593
cg07000334	-0.0035600765		cg23028941	0.0043798841
cg10556064	-0.0035600593		cg25165860	0.0043769527
cg13021384	-0.003560037		cg13238479	0.0043759048
cg03148428	-0.0035594338		cg20961045	0.0043744958
cg11848563	-0.0035594257		cg08691842	0.0043739933
cg02318629	-0.0035583141		cg02454802	0.0043734602
cg20888142	-0.0035582674		cg08051713	0.0043686777
cg17988780	-0.0035573851		cg25674938	0.0043673662
cg01897498	-0.0035562525		cg15576517	0.0043657007
cg22415969	-0.0035556109		cg14021880	0.0043644372
cg11566394	-0.0035547845		cg06967105	0.0043634287
cg15480367	-0.0035541538		cg02075410	0.0043626031
cg09364756	-0.0035531867		cg03368627	0.0043621773
cg08075452	-0.0035530723		cg13682333	0.0043617791
cg20691408	-0.003551601		cg25455408	0.0043600388
cg20144487	-0.0035515451		cg16311186	0.0043592783
cg04290085	-0.0035513511		cg23018063	0.0043584732
cg05435286	-0.0035508219		cg25507719	0.0043518913
cg05483509	-0.0035503144		cg00995986	0.0043515025
cg09941713	-0.0035501694		cg02280348	0.0043501436
cg13562542	-0.0035500392		cg21187195	0.004350111
cg15574972	-0.003548935		cg12349832	0.0043493046
cg24657817	-0.0035478287		cg16231917	0.0043490067
cg09547767	-0.0035477666		cg10592766	0.0043474363
cg23642747	-0.0035475992		cg18031221	0.0043471942
cg25022915	-0.0035472534		cg17889586	0.0043456077
cg17655624	-0.003546283		cg01511231	0.0043445942
cg07788437	-0.003545859		cg07636552	0.0043434817
cg05509352	-0.0035443429		cg01624197	0.0043409367
cg11368509	-0.0035440221		cg15559714	0.0043388007
cg17694795	-0.0035436609		cg07665510	0.0043379772
cg19544662	-0.0035432368		cg06961147	0.0043376557
cg25547580	-0.0035427031		cg00694560	0.0043342512
cg24996179	-0.0035404166		cg27292977	0.0043327856
cg13909998	-0.0035401167		cg17928147	0.0043319193
cg11856711	-0.0035395967		cg22808163	0.0043290514
cg17609600	-0.0035395209		cg09127044	0.0043287386
cg25381637	-0.00353932		cg23763873	0.004328322
cg25118678	-0.0035386909		cg18382926	0.0043241527
cg17923358	-0.0035384261		cg02168436	0.0043207358
cg08078137	-0.0035374051		cg11995228	0.0043197678
cg09290941	-0.0035370673		cg18344930	0.0043186867
cg12296772	-0.0035340865		cg21202716	0.0043161189
cg05374654	-0.0035339023		cg22803285	0.0043115523
cg20209308	-0.0035337301		cg16653138	0.0043113154
cg08386692	-0.0035332482		cg09462924	0.0043088406
cg09248054	-0.0035321641		cg11631427	0.0043068582
cg09936907	-0.00353162		cg00457087	0.0043066398
cg09248007	-0.0035309569		cg22400703	0.0043065963
cg24131748	-0.0035302149		cg07555272	0.004297882
cg19735250	-0.0035277122		cg17552357	0.0042952589
cg19780308	-0.0035264704		cg23873683	0.00428995
cg13485746	-0.0035248283		cg03589296	0.0042876816
cg02373435	-0.0035235629		cg03234777	0.0042867472
cg11087911	-0.0035223644		cg02550308	0.0042860717
cg07095230	-0.0035216112		cg00253248	0.0042850427
cg10355455	-0.0035206975		cg15766687	0.0042842461
cg15443535	-0.0035186405		cg08862162	0.0042821965
cg17627967	-0.0035172685		cg18207999	0.0042756063
cg16318112	-0.0035164966		cg13813458	0.0042745447
cg03946762	-0.0035163506		cg21392700	0.00426807
cg11715981	-0.0035161261		cg04080448	0.0042672923
cg10964388	-0.003516081		cg14001429	0.0042641154
cg10400390	-0.0035156593		cg27587033	0.0042635656
cg19920191	-0.0035154976		cg17875922	0.004258612
cg07376033	-0.0035154632		cg14121665	0.0042572354
cg15453599	-0.003515023		cg18759732	0.0042566554
cg16406078	-0.0035143202		cg15792957	0.0042538389
cg13954457	-0.0035133951		cg05781649	0.004251315
cg22815110	-0.0035124816		cg19285777	0.0042483624
cg18630178	-0.0035092828		cg23878404	0.0042457872
cg00091162	-0.0035087589		cg22118309	0.0042447898
cg22450693	-0.0035083629		cg07298940	0.0042409583
cg12591491	-0.0035078255		cg07266404	0.0042407877
cg25758631	-0.0035073081		cg19547404	0.0042404791
cg02796545	-0.0035065202		cg00372908	0.0042403487
cg16420939	-0.0035055429		cg15538767	0.0042366846
cg13220457	-0.0035051862		cg10546065	0.0042362559
cg09935998	-0.0035044036		cg15460739	0.0042359201
cg16632715	-0.003504384		cg04146982	0.0042306922
cg25289803	-0.0035034999		cg19702771	0.0042302634
cg13610497	-0.003503007		cg04548856	0.0042280299
cg10338830	-0.0035029485		cg21872919	0.0042274261
cg25500196	-0.0035011582		cg15244874	0.004227409
cg13550401	0.0035002238		cg10017626	0.0042172531
cg15570021	0.0035003023		ch.5.2313526R	0.0042169944
cg09685472	0.0035006752		cg07448742	0.0042156151
cg24465329	0.0035007121		cg04395071	0.0042155341
cg20515580	0.0035007467		cg13678551	0.0042148533
cg25308976	0.0035009624		cg16983110	0.0042108101
cg10145533	0.0035010358		cg22538355	0.0042081785
cg25903223	0.0035011096		cg23007076	0.0042060425
cg00306838	0.0035011891		cg13166098	0.0042057008
cg12452298	0.0035012983		cg27069753	0.0042048686
cg11938718	0.0035013141		cg14042121	0.004203337
cg02338965	0.0035013354		cg17499941	0.0041949489
cg20971407	0.0035013728		cg24406771	0.0041944333
cg02835977	0.0035014529		cg27568885	0.0041925166
cg00170438	0.0035015451		cg20537629	0.0041893339
cg06612016	0.0035015697		cg08893853	0.0041890518
cg25170017	0.0035015914		cg02580005	0.0041865248
cg19416590	0.0035016792		cg12786198	0.0041861458
cg08210681	0.0035017896		cg21101335	0.0041860065
cg26335971	0.0035019608		cg11587191	0.004185932
cg07551060	0.0035020396		cg26257634	0.0041834904
cg25447873	0.003502168		cg07720174	0.0041821458
cg22540067	0.0035022628		cg05270344	0.0041814524
cg08481112	0.003502298		cg09711399	0.0041811992
cg09938518	0.0035023942		cg07218288	0.0041797821
cg09410512	0.0035024662		cg25017584	0.004177824
cg00028135	0.0035024977		cg02108015	0.004177187
cg10772185	0.0035026067		cg26851107	0.0041755607
cg15648041	0.0035026904		cg13709271	0.0041754055
cg26960224	0.0035029667		cg23918953	0.0041705476
cg03678558	0.0035030511		cg25626472	0.0041685039
cg02578087	0.0035032477		cg24727339	0.0041678048
cg22162312	0.0035033179		cg12472603	0.0041671728
cg07810476	0.0035033245		cg24318076	0.0041642105
cg10144336	0.0035033372		cg25718696	0.0041627219
cg26269966	0.0035033563		cg14171824	0.0041620429
cg18432806	0.0035036671		cg06933697	0.0041600318
cg20228731	0.0035036822		cg08702879	0.0041574705
cg04908077	0.0035037127		cg02652072	0.0041573638
cg08903855	0.0035038729		cg11088489	0.0041571043
cg01938514	0.0035040267		cg00156669	0.0041569242
cg17389427	0.0035041907		cg09254101	0.0041559045
cg08243619	0.0035042638		cg21606866	0.0041553201
cg04611161	0.003504288		cg04471822	0.004153939
cg22212839	0.0035043227		cg25605174	0.0041512246
cg07488506	0.003504459		cg16404784	0.0041507172
cg26343116	0.0035047278		cg00568984	0.0041504383
cg02245832	0.0035047716		cg03161190	0.0041494975
cg12101354	0.0035049393		cg24021956	0.0041477226
cg13798745	0.0035051529		cg06791083	0.0041463297
cg23920246	0.0035052581		cg06821079	0.0041457619
cg27504299	0.0035052673		cg03700024	0.0041451042
cg13490368	0.0035053014		cg11310087	0.0041445837
cg24067046	0.003506026		cg25023596	0.0041444352
cg16783186	0.0035060538		cg26218269	0.0041424999
cg11273176	0.0035060683		cg12000297	0.0041408796
cg06586046	0.0035061495		cg09407660	0.0041403444
cg08381046	0.0035061589		cg13982098	0.0041379097
cg20127029	0.0035061769		cg15015340	0.0041373875
cg03480068	0.0035062726		cg03578926	0.0041365888
cg16966261	0.0035062792		cg10101600	0.0041345545
cg20514239	0.0035063363		cg17343107	0.0041342304
cg14266217	0.0035065372		cg05705496	0.004134148
cg00164941	0.0035066704		cg26604895	0.00413132
cg11184439	0.0035067513		cg11583287	0.0041310221
cg25474070	0.0035068599		cg04565337	0.0041304038
cg00927624	0.0035068933		cg04710226	0.0041294316
cg25625968	0.0035069441		cg16105461	0.0041278251
cg02047661	0.0035071219		cg03706154	0.0041231225
cg18424850	0.0035071721		cg13589859	0.0041224373
cg24436196	0.0035073814		cg07152355	0.0041223012
cg13777730	0.0035075571		cg07956012	0.0041219517
cg14994183	0.0035075691		cg24311182	0.0041198285
cg01015663	0.0035078852		cg13565891	0.0041186252
cg03608502	0.0035079154		cg09323806	0.0041175666
cg15015416	0.0035079591		cg10558740	0.0041172533
cg23019886	0.0035080978		cg18396173	0.0041167122
cg17687367	0.0035082975		cg11746813	0.0041163838
cg10025432	0.0035083462		cg02367723	0.0041150197
cg03342543	0.003508374		cg26330479	0.0041137292
cg14241509	0.0035086694		cg00505001	0.0041126399
cg10318368	0.003508854		cg13322449	0.0041121901
cg15564444	0.003508928		cg23676577	0.0041099868
cg00228738	0.0035090729		cg14791081	0.0041044782
cg13052954	0.0035091303		cg03830929	0.0041043796
cg02589576	0.0035091319		cg10765387	0.0041034643
cg23578733	0.0035091788		cg03819286	0.0041008827
cg25840608	0.0035092385		cg10387511	0.0041006863
cg03753813	0.0035094721		cg15227982	0.0041004303
cg27195914	0.0035094746		cg03466124	0.0040981933
cg23007665	0.003509517		cg05732979	0.0040967408
cg26429381	0.0035096095		cg14537332	0.0040965543
cg20396782	0.0035096574		cg00533891	0.0040965272
cg15322932	0.0035096912		cg13845561	0.0040960416
cg16590582	0.0035097021		cg23972738	0.0040949637
cg12455797	0.0035104798		cg26620242	0.0040947716
cg14858784	0.0035105073		cg01447254	0.0040943668
cg24646841	0.0035106053		cg15032909	0.0040930057
cg05361415	0.0035107666		cg01900800	0.0040929373
cg18201871	0.0035109116		cg12814353	0.0040914314
cg07910075	0.0035109368		cg15894722	0.004091186
cg18141622	0.0035110296		cg10682957	0.0040901907
cg03149958	0.003511034		cg10257049	0.0040896942
cg24522654	0.0035112532		cg04125370	0.004086866
cg03222975	0.0035112839		cg20169521	0.0040863079
cg06422467	0.003511501		cg27170985	0.0040850677
cg23681440	0.0035118418		cg22301854	0.0040850047
cg04990202	0.0035118583		cg07477867	0.0040848394
cg03309308	0.0035118888		cg23931734	0.0040834922
cg05353292	0.003511932		cg16885096	0.0040834462
cg00016439	0.003511971		cg26480091	0.0040827943
cg11398517	0.0035120046		cg17078883	0.0040809871
cg09066883	0.0035120158		cg09809932	0.0040785237
cg01368219	0.0035121536		cg12178980	0.0040779258
cg16366686	0.0035121657		cg16877681	0.0040772771
cg01878960	0.0035124302		cg26391564	0.0040760404
cg13052638	0.0035124745		cg02523844	0.0040755267
cg03152899	0.003512622		cg08110785	0.0040751356
cg11814814	0.0035131596		cg16178603	0.0040748413
cg06571123	0.0035132003		cg12201043	0.0040727737
cg14930674	0.0035132523		cg09478213	0.004069821
cg00715197	0.003513302		cg25716814	0.0040692082
cg06715136	0.0035133859		cg16776035	0.0040690036
cg12229979	0.0035134082		cg23871276	0.0040676745
cg09570214	0.0035134409		cg22022379	0.0040636296
cg07182163	0.0035140068		cg06135689	0.0040624687
cg13860281	0.00351403		cg12137473	0.004059679
cg14567214	0.0035140498		cg22428888	0.0040573991
cg21216258	0.003514067		cg01320540	0.0040548635
cg09279037	0.0035142362		cg10830145	0.0040539204
cg15149205	0.0035147831		cg08695416	0.0040533181
cg00287773	0.0035147952		cg15400101	0.0040506134
cg05355436	0.003514838		cg22147898	0.0040505159
cg14151995	0.0035149086		cg14599823	0.004049608
cg08549335	0.0035150371		cg26640901	0.0040485143
cg11150240	0.0035151422		cg06577223	0.0040476091
cg04223842	0.0035151816		cg11212589	0.0040448604
cg09981407	0.0035152012		cg04193970	0.0040443633
cg07125166	0.0035152546		cg14996220	0.0040438992
cg07813031	0.0035153448		cg27053040	0.00404357
cg14354418	0.0035153457		cg16424196	0.0040434904
cg24211994	0.0035154455		cg11213150	0.0040430285
cg11132469	0.0035155499		cg08235161	0.0040408943
cg02920604	0.0035155731		cg01330316	0.0040394799
cg17853642	0.0035155997		cg24041900	0.004038327
cg14706455	0.0035156111		cg01687862	0.0040377585
cg18990157	0.0035159053		cg26437522	0.0040342086
cg18133357	0.0035159784		cg06765217	0.0040334378
cg00629625	0.0035160072		cg19714737	0.0040308999
cg07581623	0.0035160726		cg10143960	0.0040302437
cg02360002	0.003516122		cg17383272	0.0040302404
cg07912020	0.003516151		cg12587960	0.0040293946
cg26403416	0.0035163059		cg17894755	0.0040269673
cg12200716	0.0035163493		cg10547969	0.0040267002
cg19909658	0.003516435		cg20432350	0.0040252067
cg26870567	0.0035164943		cg00932612	0.0040197463
cg05894801	0.0035165845		cg26150462	0.0040184022
cg00339913	0.0035171098		cg06644669	0.0040173198
cg19589396	0.0035171638		cg21340621	0.0040159924
cg14022794	0.0035174384		ch.3.1042801R	0.0040148946
cg23750514	0.003517541		cg20116555	0.0040145063
cg07091781	0.0035177056		cg11591148	0.0040144706
cg19627034	0.0035177461		cg06192883	0.0040134014
cg16638092	0.0035177725		cg06952873	0.004013278
cg21571658	0.0035177892		cg22834409	0.0040125649
cg15928106	0.0035179761		cg16265717	0.0040105089
cg12420383	0.003518066		cg15282709	0.0040089255
cg02582848	0.0035181234		cg10362475	0.0040089111
cg09130676	0.0035185206		cg14266859	0.0040084484
cg00253065	0.0035185621		cg20454073	0.0040072871
cg16387436	0.0035187077		cg03528302	0.0040069828
cg22697516	0.0035187479		cg15539962	0.0040066282
cg12926358	0.0035188372		cg14173523	0.0040063662
cg08136020	0.0035189029		cg08448751	0.0040051994
cg11819702	0.0035189038		cg01452169	0.0040050536
cg25448861	0.003518923		cg19927836	0.0040047733
cg01934064	0.0035191698		cg17200737	0.0040033436
cg22111074	0.0035191823		cg13867370	0.0040029256
cg07171518	0.0035192036		cg01389386	0.0040005812
cg00153693	0.0035192595		cg09825327	-0.0040003438
cg17989763	0.0035198879		cg12555369	-0.0040003861
cg26724798	0.0035199103		cg10081469	-0.0040004277
cg14005531	0.0035199318		cg11316386	-0.0040009775
cg25510965	0.0035200841		cg14417329	-0.0040017103
cg18209489	0.003520241		cg03240324	-0.0040018434
cg17484877	0.0035203279		cg13389209	-0.0040021161
cg02145220	0.0035209993		cg19477600	-0.0040022024
cg21712732	0.0035211003		cg12160637	-0.0040022535
cg24860560	0.0035211237		cg05720261	-0.0040026939
cg16138181	0.0035216274		cg10347335	-0.0040029244
cg05488681	0.0035216838		cg10390305	-0.004003105
cg09631880	0.0035218779		cg21632975	-0.0040034534
cg19260084	0.0035219557		cg07025583	-0.0040038968
cg15125891	0.0035220664		cg19201719	-0.0040041831
cg01904985	0.0035220759		cg06714761	-0.0040050052
cg10417128	0.0035221543		cg22916017	-0.0040050863
cg09353705	0.003522257		cg08023265	-0.0040051001
cg09476306	0.0035223933		cg03534504	-0.0040055501
cg04149930	0.0035227913		cg04286719	-0.0040056622
cg24996491	0.0035228331		cg02324432	-0.004005668
cg08216099	0.0035228423		cg21963535	-0.004005844
cg15400703	0.0035228646		cg07044458	-0.004005995
cg07496078	0.0035229902		cg11001769	-0.0040060586
cg18489675	0.0035230867		cg02010342	-0.0040061538
cg14818621	0.0035231025		cg24562669	-0.004006901
cg23450509	0.0035232097		cg10655471	-0.0040069193
cg17958516	0.0035233299		cg11077026	-0.0040074363
cg11726857	0.0035233518		cg01615704	-0.0040082744
cg14582691	0.0035235517		cg19978416	-0.0040083402
cg14036079	0.0035235607		cg26919459	-0.0040085314
cg01273802	0.0035236708		cg25867545	-0.0040086092
cg08526209	0.0035238635		cg24346868	-0.0040088349
cg10800346	0.0035238756		cg03626734	-0.0040090347
cg02887530	0.0035240331		cg22861340	-0.0040093573
cg07804470	0.0035240537		cg00025331	-0.0040096276
cg00929465	0.003524292		cg01837410	-0.0040097385
cg24886708	0.0035244053		cg00582531	-0.0040099845
cg24936095	0.0035244135		cg07803420	-0.0040111745
cg10057033	0.0035244353		cg13786801	-0.004011532
cg08400935	0.003524456		cg13011452	-0.0040115503
cg09890077	0.0035245172		cg11260422	-0.0040116599
cg18503829	0.0035245891		cg22418737	-0.0040117324
cg03991953	0.0035247953		cg27402429	-0.0040118511
cg22509138	0.0035250408		cg22452650	-0.0040122607
cg09975397	0.0035251825		cg03085712	-0.0040131091
cg18440123	0.0035252167		cg01836096	-0.0040137586
cg23994191	0.0035252679		cg03441279	-0.0040141241
cg13885504	0.003525502		cg21030116	-0.0040142651
cg11889195	0.0035255905		cg08141659	-0.004014789
cg06338523	0.0035256723		cg13969171	-0.0040157704
cg05554192	0.0035260774		cg04475868	-0.004016311
cg11876177	0.0035263958		cg08578245	-0.0040167339
cg06746365	0.0035264562		cg03110082	-0.0040167719
cg15947176	0.0035265961		cg24844449	-0.0040169546
cg07681739	0.0035267098		cg24688939	-0.0040171631
cg22878414	0.003526808		cg11417653	-0.0040173488
cg05814312	0.0035269419		cg20821442	-0.0040178142
cg23581088	0.0035270668		cg26814396	-0.0040181095
cg16891431	0.0035275439		cg05401764	-0.0040186842
cg23631669	0.0035276004		cg00018850	-0.004018849
cg13838599	0.0035276084		cg11874760	-0.0040190323
cg15736062	0.0035276112		cg08151612	-0.0040191723
cg03470331	0.0035278269		cg10059810	-0.0040195652
cg20660624	0.0035278411		cg19697558	-0.0040197169
cg08061755	0.0035278613		cg27068707	-0.0040197786
cg00328720	0.0035279467		cg06166767	-0.0040206022
cg05652480	0.0035285032		cg00250500	-0.0040206621
cg11119767	0.0035286179		cg08792812	-0.0040206625
cg09010156	0.0035290509		cg25277950	-0.0040206993
cg09225457	0.0035290788		cg20502080	-0.0040207373
cg23599850	0.0035291054		cg26937277	-0.0040220542
cg07474957	0.0035291112		cg13475704	-0.004022202
cg04205616	0.0035292134		cg10030250	-0.0040228771
cg15545878	0.003529261		cg09620840	-0.0040229039
cg06873564	0.0035293558		cg23696886	-0.0040235254
cg14152974	0.0035295448		cg23820945	-0.0040240618
cg17099048	0.0035297166		cg24730915	-0.0040242193
cg07017125	0.0035297764		cg15571882	-0.0040242867
cg03599928	0.0035298338		cg10841756	-0.0040243412
cg24881334	0.0035299737		cg23261831	-0.0040255446
cg02085648	0.0035299933		cg17471527	-0.0040257488
cg11970797	0.0035300359		cg26894288	-0.0040258839
cg15106294	0.003530078		cg02386822	-0.0040261124
cg01435643	0.0035301348		cg04972348	-0.0040263
cg02974085	0.003530248		cg07733247	-0.004026334
cg18360873	0.003530309		cg21212713	-0.0040265926
cg04857926	0.0035308728		cg07867517	-0.0040267906
cg05788125	0.0035309255		cg25038082	-0.0040268742
cg02344497	0.0035311003		cg19713567	-0.0040273331
cg00975624	0.0035311775		cg08462497	-0.0040273738
cg03576854	0.0035312779		cg09323657	-0.0040275418
cg25644224	0.0035313681		cg16652651	-0.0040275581
cg22620803	0.0035314027		cg08330432	-0.0040278457
cg19589277	0.0035314551		cg08488615	-0.0040280035
cg26024597	0.0035316784		cg13425637	-0.0040280274
cg17792108	0.0035316954		cg12937413	-0.0040282535
cg00232679	0.0035317447		cg25433648	-0.0040282803
cg22214800	0.0035322023		cg10329928	-0.0040285163
cg01896807	0.0035323042		cg01084435	-0.004028631
cg13206013	0.0035325312		cg00251618	-0.0040287684
cg25217765	0.0035326171		cg08158160	-0.0040288687
cg21791252	0.0035326653		cg07156336	-0.0040290164
cg03673138	0.0035326727		cg12917790	-0.0040300599
cg09564361	0.0035327152		cg16591159	-0.0040300912
cg08838779	0.0035329426		cg22079008	-0.0040304903
cg17131377	0.0035330117		cg14913969	-0.0040309393
cg16854533	0.0035331131		cg01007345	-0.0040310911
cg12885751	0.0035332897		cg02017200	-0.0040318598
cg17748769	0.003533436		cg07300559	-0.0040319869
cg06373816	0.0035337584		cg08018825	-0.004032585
cg12969178	0.0035337671		cg27168291	-0.0040336591
cg14205216	0.0035338236		cg13611121	-0.004035955
cg22883887	0.0035340741		cg13261536	-0.0040363338
cg05634376	0.0035341109		cg14656180	-0.004036335
cg10371050	0.0035341532		cg01379009	-0.0040365973
cg26074025	0.0035343287		cg00035630	-0.004037355
cg00391247	0.0035343764		cg21507153	-0.0040378841
cg03214217	0.0035343933		cg01204772	-0.0040379905
cg07664999	0.0035344376		cg05267955	-0.0040384032
cg25709789	0.0035346139		cg22434763	-0.004038892
cg22257786	0.0035346829		cg07555797	-0.0040389626
cg06338499	0.0035347661		cg24155668	-0.0040394099
cg11554335	0.003534833		cg22856834	-0.0040396826
cg16728539	0.003534854		cg05872923	-0.0040398205
cg09685763	0.0035352975		cg03719155	-0.0040400154
cg07928086	0.0035353125		cg09586459	-0.0040400955
cg18584639	0.0035353163		cg00618183	-0.004040229
cg03752885	0.0035353472		cg13451093	-0.0040404875
cg08091439	0.0035353947		cg05431947	-0.0040405308
cg06385202	0.0035354831		cg17010747	-0.0040405767
cg19329999	0.0035357558		cg07211377	-0.0040406064
cg24768077	0.003535873		cg23836594	-0.0040407277
cg25984996	0.0035359056		cg21491201	-0.0040408253
cg21325485	0.0035359739		cg25019378	-0.0040410507
cg09271709	0.0035360169		cg23696949	-0.004041315
cg25900943	0.0035361273		cg13948883	-0.0040423229
cg12084436	0.0035361771		cg02565062	-0.0040424588
cg16931664	0.0035364419		cg23882019	-0.0040425958
cg21394729	0.0035368165		cg26840462	-0.0040426473
cg09826973	0.0035368216		cg00390694	-0.0040433283
cg23517752	0.0035369721		cg15959893	-0.0040435844
cg07799219	0.0035371158		cg02771890	-0.0040438156
cg12497581	0.0035376418		cg10669597	-0.004043843
cg03723148	0.0035376472		cg22514756	-0.0040443332
cg11642377	0.0035376672		cg09010812	-0.0040444824
cg15557144	0.0035378296		cg25834613	-0.0040447151
cg22451356	0.0035378726		cg27375206	-0.0040450883
cg04851348	0.0035379611		cg27504738	-0.0040451129
cg03849851	0.0035380545		cg02294791	-0.0040451878
cg01139553	0.0035382589		cg03552103	-0.0040452614
cg15908324	0.0035385045		cg00455386	-0.0040453659
cg21753973	0.0035386263		cg03477240	-0.0040456527
cg19428160	0.0035387983		cg18122696	-0.004046575
cg01009920	0.0035388912		cg08221781	-0.0040470114
cg00698646	0.0035391662		cg24721647	-0.0040476047
cg01282174	0.0035391945		cg21200703	-0.0040485106
cg04948016	0.0035392847		cg02666638	-0.0040491562
cg04010915	0.0035394014		cg10823804	-0.0040494976
cg25481630	0.0035394242		cg14679587	-0.0040495983
cg25127250	0.0035394892		cg10513302	-0.0040496573
cg27319188	0.003539614		cg27449258	-0.0040496845
cg23336139	0.0035397346		cg14237069	-0.0040498
cg26446832	0.0035398487		cg06717460	-0.0040498105
cg12871967	0.0035398493		cg19961766	-0.004050416
cg02596486	0.0035398643		cg21953307	-0.0040506147
cg25104233	0.003539881		cg26217832	-0.0040507349
cg16519668	0.0035399391		cg16174225	-0.0040510999
cg17753789	0.0035400361		cg14686645	-0.0040517116
cg18449050	0.0035401266		cg24803138	-0.004051738
cg26303222	0.0035401878		cg17070005	-0.0040522098
cg02179341	0.0035402055		cg02646225	-0.0040523232
cg21167135	0.0035403147		cg10811880	-0.0040528431
cg19559628	0.003540324		cg13673833	-0.0040529281
cg21178378	0.0035405514		cg10803722	-0.0040532088
cg11464297	0.003540698		cg09899173	-0.0040535336
cg06505273	0.0035410316		cg16565154	-0.0040542578
cg01719405	0.0035410359		cg01965047	-0.004054672
cg07902749	0.0035411065		cg01317569	-0.0040548511
cg02115416	0.0035411157		cg13858747	-0.0040549986
cg26491818	0.0035412981		cg07644125	-0.0040551312
cg04541146	0.0035413091		cg12432038	-0.0040551404
cg09686390	0.0035413177		cg13588023	-0.0040557207
cg13955206	0.003541452		cg11161846	-0.0040559076
cg24770677	0.0035416921		cg27614723	-0.0040559767
cg14962032	0.0035417415		cg27100123	-0.0040564543
cg22341513	0.0035418066		cg04064254	-0.0040567633
cg07685977	0.0035418597		cg27226618	-0.0040568502
cg13652373	0.0035419437		cg20441902	-0.004056909
cg02064360	0.0035419961		cg02039404	-0.0040571007
cg06313507	0.0035422536		cg04366815	-0.0040577822
cg24072947	0.0035424594		cg21214467	-0.0040581881
cg14646983	0.0035425753		cg13714749	-0.0040582063
cg04327247	0.0035427163		cg04070987	-0.0040585133
cg16249010	0.0035427801		cg07313709	-0.0040586748
cg10290728	0.0035430699		cg10023454	-0.0040587129
cg19257832	0.0035431046		cg22100937	-0.0040587387
cg02847588	0.0035432254		cg26070874	-0.0040590728
cg05761882	0.0035432993		cg00929658	-0.0040592918
cg20424973	0.0035433521		cg07736389	-0.0040593194
cg10473311	0.0035433559		cg20452714	-0.0040598259
cg18936620	0.0035433617		cg00779166	-0.0040601716
cg11844087	0.0035434574		cg14194478	-0.0040606948
cg03885975	0.0035434583		cg06346138	-0.0040610318
cg00805193	0.0035435449		cg20978193	-0.0040616051
cg10754395	0.0035435728		cg02343503	-0.0040618493
cg11946449	0.003543596		cg05144345	-0.0040627817
cg04443360	0.0035437614		cg25352397	-0.0040637892
cg08229740	0.0035438442		cg04977856	-0.0040643178
cg12761965	0.0035439611		cg05329720	-0.0040643471
cg03342805	0.0035442145		cg15726169	-0.0040644409
cg25565504	0.0035442975		cg27016776	-0.0040648808
cg10471825	0.0035444441		cg09580214	-0.0040652409
cg22876402	0.0035445947		cg02256455	-0.0040655826
cg07474842	0.0035446349		cg03126579	-0.0040658309
cg25107791	0.0035447193		cg13382694	-0.0040660181
cg21032008	0.0035448211		cg23521262	-0.0040660681
cg03353654	0.0035448998		cg17769442	-0.0040661838
cg23741759	0.0035449516		cg11134246	-0.0040671109
cg08100421	0.0035450267		cg14258143	-0.0040673386
cg25784219	0.0035450978		cg01444574	-0.0040679533
cg22836809	0.003545537		cg12692722	-0.0040689511
cg11891925	0.0035455922		cg15556886	-0.0040691846
cg07849052	0.0035456715		cg24451422	-0.0040692776
cg04910082	0.0035461429		cg14085715	-0.0040696122
cg13339825	0.0035463937		cg18693051	-0.0040700721
cg20389635	0.0035464492		cg16155382	-0.0040706509
cg18899516	0.0035466071		cg17740645	-0.0040707715
cg09838336	0.0035467269		cg11274314	-0.0040709025
cg16248182	0.0035468386		cg06177627	-0.0040718927
cg11668419	0.0035470287		cg09228015	-0.0040719875
cg22739554	0.0035470562		cg11774624	-0.0040720582
cg13430755	0.00354707		cg05199362	-0.0040720847
cg01393985	0.0035471603		cg00375581	-0.0040722358
cg25450200	0.0035474948		cg05063952	-0.0040724367
cg22667835	0.0035476748		cg05097643	-0.0040725985
cg24885246	0.0035477476		cg12041100	-0.0040732091
cg18563987	0.0035477804		cg09168797	-0.0040732632
cg14989316	0.0035477889		cg04845871	-0.0040737882
cg26033504	0.0035478796		cg23081781	-0.0040740017
cg12992443	0.0035480062		cg02441982	-0.0040740135
cg00975971	0.0035480067		cg14086922	-0.0040741318
cg03330678	0.0035480285		cg02775804	-0.0040743246
cg24249648	0.003548151		cg22144875	-0.0040747729
cg27568504	0.0035483213		cg07912766	-0.004074902
cg22534097	0.0035483545		cg19233472	-0.0040750325
cg14777702	0.0035483696		cg14581018	-0.0040750868
cg10105262	0.003548431		cg02380334	-0.0040755277
cg07563611	0.0035485247		cg22843797	-0.0040755982
cg01081636	0.0035485795		cg07327299	-0.0040756169
cg10828127	0.0035485807		cg08880849	-0.0040758328
cg14343713	0.0035487152		cg10624054	-0.0040762252
cg08822417	0.0035487845		cg07468956	-0.004076528
cg02617655	0.0035488834		cg01313363	-0.00407676
cg11835347	0.0035491056		cg23245289	-0.0040769697
cg02543159	0.0035492294		cg23447996	-0.0040770227
cg27432826	0.003549255		cg13506288	-0.004077733
cg06819373	0.0035493118		cg16884042	-0.0040798027
cg03147907	0.0035498658		cg27084781	-0.0040799737
cg03272170	0.0035502038		cg06385187	-0.0040800508
cg05939149	0.0035502204		cg07354728	-0.0040801098
cg24076537	0.00355037		cg00340024	-0.004080305
cg09442613	0.0035504321		cg20281815	-0.0040804621
cg14605274	0.0035505978		cg18603228	-0.0040805332
cg15139254	0.0035506291		cg13605536	-0.0040811742
cg16204559	0.0035506629		cg12583970	-0.0040814318
cg07093324	0.0035507244		cg07782795	-0.0040820493
cg18675600	0.003550759		cg07820742	-0.0040822251
cg07589202	0.003550778		cg22231908	-0.0040826564
cg21008040	0.0035511787		cg19775269	-0.0040827945
cg23944572	0.00355127		cg11465404	-0.0040828278
cg11640185	0.0035514005		cg05991442	-0.0040829941
cg17827328	0.0035517343		cg21386952	-0.0040830125
cg07959609	0.0035518603		cg22893791	-0.0040833598
cg19159964	0.003551878		cg00764796	-0.0040834666
cg22893605	0.0035520017		cg18695263	-0.0040839117
cg10234693	0.0035520136		cg24621354	-0.0040840983
cg16269184	0.0035523391		cg04184297	-0.0040842091
cg26160008	0.0035524032		cg27126442	-0.0040847631
cg25023666	0.0035524413		cg02356702	-0.0040851779
cg02855558	0.003552495		cg26306091	-0.00408528
cg06373817	0.0035531783		cg06551905	-0.0040858173
cg10725937	0.0035532014		cg14525688	-0.0040858314
cg01766850	0.0035532241		cg22702814	-0.0040858837
cg08360599	0.0035534514		cg09068158	-0.004086473
cg16497293	0.0035535311		cg03515897	-0.0040871404
cg19786648	0.0035536448		cg16557111	-0.0040877257
cg22920594	0.0035536511		cg24033957	-0.0040878377
cg05183966	0.0035536566		cg01119512	-0.0040879187
cg01274878	0.0035537639		cg24765079	-0.0040880172
cg02153855	0.0035538296		cg22016731	-0.0040886517
cg23385492	0.0035538318		cg15985184	-0.0040888461
cg23447239	0.0035539934		cg15726557	-0.0040891126
cg23118188	0.0035539943		cg25150243	-0.0040894697
cg04685738	0.0035540975		cg21535253	-0.0040904923
cg25269756	0.003554145		cg14977365	-0.0040905766
cg27093918	0.0035542436		cg24389599	-0.0040909957
cg26994413	0.0035543436		cg06584329	-0.0040912254
cg04747996	0.0035543503		cg19712573	-0.0040920671
cg10118462	0.0035549238		cg10358212	-0.0040925357
cg17443388	0.0035550646		cg15195495	-0.0040926177
cg04459030	0.0035551026		cg08549216	-0.0040932969
cg27345762	0.0035554243		cg07719604	-0.0040934881
cg23344780	0.003555462		cg05163330	-0.004093779
cg19588649	0.0035554902		cg13909214	-0.0040946602
cg14313184	0.0035556541		cg07397616	-0.0040949007
cg17169998	0.003555846		cg15050111	-0.0040950095
cg16477879	0.0035558658		cg10027487	-0.0040952042
cg09220440	0.0035559539		cg25954512	-0.0040953911
cg06636431	0.0035560239		cg13758932	-0.004095814
cg25763127	0.0035560453		cg25356697	-0.0040963619
cg18688392	0.0035560683		cg02079831	-0.0040965286
cg21747070	0.0035561119		cg01312665	-0.0040970432
cg24032190	0.0035562988		cg13445604	-0.0040974061
cg02515422	0.0035563476		cg27031484	-0.0040979043
cg23601521	0.0035563498		cg12934258	-0.004097931
cg00363737	0.0035563955		cg22545385	-0.0040981386
cg05581878	0.003556474		cg04854189	-0.0040982523
cg09529454	0.0035565636		cg17217059	-0.0040983906
cg25270178	0.0035566422		cg10712561	-0.0040985979
cg06644638	0.0035566594		cg13854962	-0.0040996034
cg13464117	0.0035568954		cg22291359	-0.0040998663
cg09994756	0.0035569697		cg03316587	-0.0041000509
cg13302994	0.0035570415		cg10782019	-0.0041001621
cg07798731	0.0035570654		cg08189139	-0.0041007208
cg04818594	0.0035571238		cg04169774	-0.0041036746
cg10587082	0.0035573015		cg08467760	-0.0041039662
cg09030187	0.0035573825		cg09503566	-0.0041040789
cg14040634	0.003557412		cg10021668	-0.0041042207
cg08610901	0.0035575092		cg23291900	-0.0041045257
cg23178546	0.0035575946		cg23085343	-0.0041048854
cg10652833	0.0035576913		cg00316759	-0.0041049701
cg00322262	0.0035577762		cg13374701	-0.0041050182
cg12809655	0.0035578471		cg08129312	-0.0041051522
cg15128679	0.0035578546		cg16294838	-0.0041052389
cg01573381	0.0035579907		cg16565913	-0.0041052619
cg01277890	0.0035580334		cg01380361	-0.0041056199
cg14023573	0.0035580411		cg18464216	-0.0041060692
cg00067742	0.0035590442		cg06101212	-0.0041061139
cg00089384	0.0035591114		cg24980367	-0.0041070581
cg18496318	0.0035592971		cg18232313	-0.0041071166
cg05450336	0.0035593113		cg23212751	-0.0041074427
cg18366882	0.0035596283		cg12992720	-0.0041076265
cg04862906	0.003559677		cg16627786	-0.0041076953
cg20665259	0.00356015		cg12969644	-0.0041082018
cg02815835	0.0035603375		cg14160422	-0.0041083152
cg18879828	0.0035604664		cg10163825	-0.0041085636
cg10916651	0.0035605515		cg23291161	-0.0041087626
cg10808414	0.0035605895		cg03562044	-0.004109089
cg01739845	0.0035606566		cg07749454	-0.0041091657
cg27547281	0.0035607441		cg06291111	-0.0041096153
cg24064884	0.0035607455		cg18247852	-0.0041096192
cg23099319	0.003560836		cg20324165	-0.0041097562
cg16251626	0.0035608486		cg03936135	-0.0041102409
cg09999977	0.0035611632		cg13049992	-0.0041106187
cg09528494	0.0035612512		cg21468274	-0.0041108315
cg12894250	0.0035615593		cg19389001	-0.0041109007
cg25278175	0.0035617195		cg10134527	-0.0041113176
cg14475478	0.0035618721		cg19476622	-0.004111707
cg05261893	0.0035618817		cg23568068	-0.0041120264
cg17298510	0.0035621926		cg12491114	-0.004112101
cg18457731	0.0035622877		cg26902216	-0.004112542
cg19202618	0.0035623683		cg06671340	-0.0041126607
cg14582080	0.0035624589		cg08900511	-0.00411269
cg17824540	0.0035624979		cg11170318	-0.0041128037
cg25191304	0.0035625552		cg12109968	-0.0041129961
cg05441518	0.0035625916		cg02864248	-0.0041130416
cg14329680	0.0035626371		cg03778029	-0.0041131751
cg16925459	0.0035626918		cg25928447	-0.0041132756
cg17949147	0.0035627882		cg25985355	-0.0041133995
cg09868640	0.0035627913		cg02300825	-0.004113614
cg16001384	0.0035628059		cg01665212	-0.0041137489
cg15531433	0.0035630413		cg07359545	-0.0041138276
cg10413688	0.003563066		cg09177567	-0.0041139389
cg20592391	0.0035631508		cg05415308	-0.0041140074
cg00588430	0.0035631517		cg02578321	-0.0041140641
cg20236089	0.003563381		cg07535928	-0.004114602
cg25109721	0.0035635232		cg04198210	-0.004115096
cg03480935	0.0035635453		cg18614381	-0.0041157949
cg06830348	0.0035636348		cg16699148	-0.0041167022
cg20813827	0.0035639909		cg00574819	-0.0041168043
cg15733309	0.0035642784		cg21778193	-0.0041173102
cg25194470	0.0035642897		cg19250101	-0.0041180853
cg25207224	0.0035643381		cg09896346	-0.004118202
cg01397449	0.0035643624		cg13019844	-0.0041182187
cg26939277	0.0035643743		cg16826064	-0.0041188165
cg01626493	0.0035645547		cg22455527	-0.0041189857
cg11088135	0.0035650214		cg06646708	-0.0041190235
cg03369957	0.0035651266		cg26299174	-0.0041194014
cg18159289	0.0035657389		cg12495591	-0.0041194174
cg04497684	0.0035657922		cg24453580	-0.0041194961
cg21416706	0.0035658941		cg19716238	-0.0041197563
cg08005208	0.0035659559		cg17093088	-0.0041201419
cg03001176	0.0035659718		cg06396324	-0.0041206162
cg12877853	0.0035660776		cg06203364	-0.0041208137
cg04134069	0.0035661143		cg13272701	-0.004121271
cg27515671	0.0035664485		cg14228756	-0.0041217296
cg22418307	0.003566493		cg27049194	-0.0041218731
cg05589454	0.0035666085		cg01015287	-0.0041222971
cg04330874	0.0035667892		cg24530116	-0.0041224353
cg19344881	0.0035668122		cg20239584	-0.0041232079
cg00388287	0.0035668173		cg10227187	-0.0041240736
cg22659564	0.0035671401		cg20583945	-0.0041243517
cg22494725	0.0035674218		cg24919768	-0.004124873
cg22121495	0.0035674776		cg26739149	-0.0041250932
cg07830557	0.0035678376		cg17566325	-0.0041257896
cg06713671	0.0035683271		cg16780688	-0.0041258258
cg11496569	0.0035685448		cg06646682	-0.0041258894
cg09082985	0.0035685944		cg04863005	-0.0041262074
cg14743710	0.0035687041		cg25144276	-0.0041263281
cg17852876	0.0035688062		cg13453589	-0.0041264616
cg20945764	0.0035688136		cg20592317	-0.0041267631
cg21960184	0.0035688666		cg21463605	-0.004126821
cg04087039	0.0035688701		cg20110707	-0.0041268417
cg17185622	0.0035690679		cg09057080	-0.0041268741
cg24980638	0.0035692379		cg14853772	-0.0041276188
cg16113172	0.0035692509		cg04753583	-0.0041280903
cg09612463	0.003569557		cg04528771	-0.0041289096
cg14485765	0.0035696066		cg11035519	-0.0041289417
cg03556243	0.0035697485		cg19413366	-0.0041301523
cg17892259	0.0035698026		cg15105996	-0.0041303693
cg18451766	0.0035699717		cg11360522	-0.0041305595
cg02700130	0.0035701444		cg07357987	-0.0041307219
cg24365984	0.0035701641		cg14010405	-0.0041309686
cg06817454	0.0035701659		cg08296680	-0.0041316958
cg20632573	0.0035702233		cg27176870	-0.0041320507
cg24607755	0.003570228		cg07347092	-0.0041321995
cg21033632	0.0035702648		cg18558647	-0.0041325378
cg18594467	0.0035703442		cg23746050	-0.0041332487
cg02047051	0.0035706038		cg25458520	-0.0041333132
cg00345522	0.0035706107		cg26100986	-0.0041342777
cg08198983	0.0035707063		cg24331162	-0.0041358897
cg05228359	0.0035707088		cg08625022	-0.00413593
cg14128805	0.0035708102		cg07060721	-0.00413604
cg24741430	0.0035708608		cg20149780	-0.0041361638
cg04454664	0.003570975		cg00667789	-0.0041365812
cg03883275	0.0035710297		cg03848588	-0.0041378643
cg12734688	0.0035710546		cg19437852	-0.0041379408
cg00599402	0.0035711595		cg05969360	-0.0041380995
cg18550212	0.0035713082		cg08927728	-0.0041381795
cg20151301	0.0035713231		cg05764628	-0.0041382621
cg20055965	0.0035713447		cg24424217	-0.0041384822
cg21594961	0.003571467		cg12978308	-0.0041384931
cg02614549	0.0035714816		cg13713283	-0.0041390504
cg10005565	0.0035715761		cg13885120	-0.0041396635
cg25677394	0.0035715981		cg18954401	-0.0041399384
cg17836014	0.0035716669		cg01855013	-0.0041401547
cg10567498	0.0035716972		cg00043095	-0.0041403759
cg20423409	0.003571977		cg18802332	-0.0041405684
cg20209891	0.0035721372		cg01347702	-0.0041406883
cg14903245	0.0035722673		cg02588809	-0.0041408933
cg10699884	0.0035725022		cg09696411	-0.0041409924
cg13771471	0.0035725815		cg20943084	-0.0041410648
cg04762129	0.0035726419		cg05000772	-0.0041411713
cg13690424	0.0035729984		cg21308336	-0.0041413203
cg06857473	0.0035731059		cg14316944	-0.0041417241
cg26317549	0.0035731289		cg12318400	-0.0041424104
cg13921220	0.0035732173		cg05074133	-0.0041427981
cg23475112	0.0035732369		cg06480736	-0.0041428828
cg20680045	0.0035732529		cg23463742	-0.0041429109
cg22586221	0.0035733122		cg17763192	-0.0041432832
cg06434490	0.0035734377		cg23960324	-0.0041436758
cg13860928	0.0035734601		cg13956443	-0.0041437795
cg23951305	0.0035734955		cg06720467	-0.0041438108
cg21097788	0.0035737569		cg19433091	-0.0041439578
cg13811936	0.0035738383		cg06233293	-0.0041444506
cg21623445	0.0035739421		cg03565674	-0.0041446537
cg00935894	0.0035744607		cg13761998	-0.0041446932
cg02608831	0.0035745281		cg02904657	-0.004145063
cg08372315	0.0035745374		cg13483597	-0.0041456339
cg16769381	0.0035746706		cg17430167	-0.0041463106
cg15045846	0.0035747053		cg08971637	-0.0041464988
cg10987682	0.0035747505		cg02776659	-0.0041472394
cg14986890	0.0035747512		cg09854615	-0.0041474576
cg18442362	0.0035749761		cg14508998	-0.0041482578
cg01558777	0.0035750084		cg20786131	-0.0041483691
cg27181375	0.0035755083		cg03421300	-0.004150566
cg08726522	0.0035755566		cg13466284	-0.0041512724
cg24575624	0.0035758392		cg05324519	-0.0041516325
cg00838397	0.0035759534		cg18143535	-0.0041517447
cg10113526	0.0035759825		cg14582636	-0.0041518665
cg21573796	0.0035760597		cg04018474	-0.0041520555
cg17360854	0.0035762305		cg22880557	-0.0041520624
cg19386379	0.0035765579		cg14654468	-0.0041521541
cg18536994	0.003576818		cg11183181	-0.0041526245
cg02720761	0.003576879		cg14326805	-0.0041532684
cg18279625	0.0035769642		cg21174903	-0.0041533481
cg01796223	0.0035769762		cg10308810	-0.0041538213
cg10784519	0.0035773167		cg01519508	-0.0041546198
cg13329912	0.0035774463		cg00496004	-0.0041546654
cg07015608	0.0035775781		cg13387235	-0.0041560487
cg03389926	0.0035777115		cg14299743	-0.004156388
cg15149374	0.0035780578		cg26254792	-0.0041566385
cg19871173	0.0035781286		cg06046430	-0.0041566447
cg20029458	0.0035787186		cg00553619	-0.0041570207
cg13915179	0.0035789594		cg18700133	-0.004157076
cg22288316	0.0035790504		cg18385254	-0.0041581397
cg00951310	0.003579212		cg08442823	-0.0041581426
cg26406563	0.0035794168		cg24704593	-0.0041592159
cg08036894	0.0035795159		cg15514918	-0.0041598042
cg01097897	0.0035796236		cg00147160	-0.0041616583
cg26934214	0.0035796656		cg26753302	-0.0041618641
cg04494051	0.003579904		cg06864047	-0.0041626587
cg05091997	0.0035806279		cg23338650	-0.0041628431
cg02584610	0.0035807922		cg18068140	-0.0041631288
cg16022580	0.0035809066		cg05349624	-0.004163468
cg16534399	0.0035810646		cg05072008	-0.0041636724
cg27138871	0.0035812025		cg10376053	-0.0041638109
cg19907776	0.0035814766		cg20353653	-0.0041643902
cg23882545	0.0035820617		cg18950952	-0.0041644497
cg04948438	0.0035820792		cg14621254	-0.00416475
cg17018767	0.0035821483		cg26244575	-0.0041650091
cg20300093	0.0035821762		cg26037026	-0.0041652854
cg25578830	0.0035822886		cg23524184	-0.0041656427
cg23877497	0.0035823943		cg24075208	-0.0041663737
cg03882001	0.0035824473		cg14476212	-0.0041667155
cg03966751	0.0035826303		cg12393623	-0.0041668334
cg19312305	0.0035826503		cg02647388	-0.0041677878
cg04336561	0.0035827028		cg04923576	-0.0041689886
cg24671734	0.0035828067		cg09061684	-0.0041691183
cg01264106	0.0035828592		cg22642982	-0.0041692349
cg08453903	0.0035830606		cg12423553	-0.0041695324
cg02802376	0.0035833891		cg05695106	-0.0041696071
cg06155341	0.0035834275		cg02297801	-0.0041702781
cg08079170	0.0035835344		cg19018709	-0.0041709166
cg15347108	0.0035835876		cg09643186	-0.0041716902
cg21767798	0.0035835912		cg13969584	-0.0041723243
cg17622131	0.0035837185		cg10453602	-0.0041723287
cg22093306	0.0035837997		cg16581308	-0.0041724228
cg06197966	0.0035838372		cg13439730	-0.0041727748
cg03800922	0.0035839874		cg16679386	-0.0041727887
cg08883487	0.0035840802		cg25439655	-0.0041731398
cg09906680	0.0035841665		cg20366832	-0.0041732015
cg17004653	0.0035843011		cg18247124	-0.0041734578
cg12680205	0.0035844723		cg11267955	-0.0041738522
cg22598247	0.0035845331		cg06218688	-0.0041751227
cg00955808	0.0035848282		cg02744588	-0.004175165
cg13932046	0.0035848696		cg00666845	-0.0041753163
cg02396836	0.0035849077		cg04050728	-0.0041757368
cg01246398	0.0035850078		cg13027595	-0.0041762022
cg26842720	0.0035850479		cg04206926	-0.0041768272
cg10586672	0.0035850733		cg04263391	-0.0041769107
cg11065458	0.003585143		cg02945056	-0.004177383
cg13551141	0.0035854337		cg01103601	-0.0041776241
cg27281882	0.0035859294		cg25673948	-0.0041777491
cg19938199	0.0035860236		cg19427345	-0.0041784497
cg01200021	0.0035861371		cg21544658	-0.004179223
cg14481469	0.0035862721		cg10090761	-0.0041795331
cg23841288	0.0035864717		cg18363918	-0.0041796479
cg10335743	0.0035865002		cg08514419	-0.0041811891
cg08594379	0.0035866106		cg15095327	-0.0041815541
cg23591955	0.0035866164		cg24131343	-0.0041822844
cg03960595	0.0035867117		cg20870885	-0.0041825641
cg11803871	0.0035868344		cg00443946	-0.0041829927
cg16694354	0.0035872889		cg26384993	-0.0041830414
cg02201052	0.003587296		cg17236169	-0.0041841165
cg21778987	0.0035873228		cg23013564	-0.0041841401
cg02285155	0.0035873974		cg21200382	-0.0041844658
cg07146073	0.0035874321		cg22306928	-0.0041847098
cg26579550	0.0035876058		cg00489772	-0.0041850859
cg21585045	0.0035878869		cg18406197	-0.0041851994
cg13173567	0.0035881828		cg19815327	-0.0041854976
cg10180650	0.0035882887		cg22585988	-0.0041855223
cg03180552	0.0035883241		cg17843722	-0.0041869491
cg25603883	0.0035884183		cg00221668	-0.0041870085
cg14405768	0.003588504		cg14904908	-0.0041873965
cg07834170	0.0035886865		cg02079584	-0.0041880423
cg03558688	0.0035888439		cg07747553	-0.004188751
cg11314684	0.003589347		cg13414834	-0.004188838
cg10882226	0.0035893877		cg04017036	-0.0041891412
cg03012028	0.003589544		cg16802855	-0.0041891717
cg08835221	0.0035895632		cg01272668	-0.0041898813
cg02515899	0.003589586		cg02225716	-0.0041899698
cg01826354	0.0035896206		cg11243304	-0.004189988
cg19867579	0.0035898358		cg07786675	-0.0041901875
cg01463644	0.0035898796		cg03192551	-0.0041902905
cg26361533	0.0035904148		cg26412358	-0.0041907076
cg16959758	0.0035905091		cg21745110	-0.0041910982
cg09577986	0.0035905823		cg00254079	-0.0041916326
cg09668951	0.0035908208		cg19752861	-0.0041917089
cg07541559	0.0035908836		cg14100946	-0.0041917112
cg19020434	0.0035909092		cg03496533	-0.0041918817
cg26925981	0.0035909819		cg04875789	-0.0041922504
cg23052776	0.003591006		cg15580417	-0.0041935091
cg08752433	0.0035910918		cg01579950	-0.0041937392
cg19410046	0.003591514		cg10400174	-0.0041940073
cg14124768	0.0035916015		cg25680486	-0.0041942768
cg26880708	0.0035917073		cg22278033	-0.0041942834
cg27182923	0.0035919523		cg03591606	-0.0041944898
cg12273325	0.0035921175		cg24826636	-0.0041950247
cg22872549	0.0035921959		cg13757826	-0.0041962577
cg09824402	0.0035922387		cg20342184	-0.0041962606
cg11294241	0.0035924155		cg15951661	-0.0041962762
cg18787245	0.0035927835		cg13806095	-0.0041965221
cg03055021	0.0035929011		cg00355286	-0.0041966947
cg21221598	0.0035931225		cg07334977	-0.0041967531
cg08290628	0.0035931423		cg14825555	-0.0041967817
cg27332583	0.0035931969		cg15656834	-0.0041967867
cg01112899	0.0035933526		cg13720745	-0.0041972616
cg18626954	0.003593544		cg21532659	-0.0041978973
cg06097772	0.0035937357		cg25846061	-0.0041979695
cg07372824	0.0035939752		cg00453193	-0.0041981265
cg13636014	0.0035941963		cg21770322	-0.0041984571
cg25120425	0.003594202		cg22498143	-0.004199167
cg16788962	0.0035943387		cg26646118	-0.004200029
cg13678205	0.0035944434		cg06069310	-0.0042000397
cg08766762	0.0035945016		cg14009912	-0.0042005996
cg22810710	0.0035945525		cg23429042	-0.0042012812
cg04031093	0.0035947448		cg05103387	-0.0042018997
cg26116326	0.0035948265		cg18354742	-0.0042021908
cg27282206	0.0035948633		cg11099006	-0.0042024042
cg03402926	0.0035948756		cg03089475	-0.0042025315
cg12494138	0.0035950092		cg11715228	-0.0042027628
cg18148375	0.0035951346		cg23419447	-0.0042037386
cg11202686	0.0035951623		cg17124387	-0.0042037676
cg26394196	0.0035952596		cg19418648	-0.0042037891
cg26919657	0.0035953276		cg17820025	-0.0042039807
cg03887721	0.0035956971		cg12627901	-0.0042040052
cg26221105	0.0035957569		cg16727416	-0.0042044738
cg04937794	0.003595802		cg14774086	-0.004204479
cg23808337	0.0035958294		cg24567591	-0.0042045108
cg14581628	0.0035959164		cg20448594	-0.004204934
cg10728473	0.0035960213		cg14022022	-0.0042053088
cg00708426	0.0035960493		cg05503433	-0.0042055427
cg08276221	0.0035960527		cg09091752	-0.0042065936
cg12923745	0.0035962147		cg25417223	-0.0042068612
cg13807871	0.0035965063		cg10407113	-0.0042082737
cg15034857	0.0035967311		cg11824172	-0.0042095822
cg01878963	0.0035967837		cg19788741	-0.0042096558
cg15502231	0.0035970262		cg10626236	-0.0042096612
cg04003357	0.0035974239		cg03035213	-0.0042098994
cg09105442	0.0035978917		cg08926287	-0.0042100665
cg13102244	0.0035982466		cg23130097	-0.0042100739
cg01022670	0.0035985489		cg09155025	-0.0042102533
cg04724406	0.0035985982		cg14447240	-0.0042105731
cg23943953	0.0035986618		cg10489124	-0.0042112908
cg00378292	0.0035986649		cg18091469	-0.0042113022
cg17823807	0.0035989447		cg01851399	-0.0042116416
cg21126506	0.0035991274		cg10245048	-0.0042119137
cg27064337	0.0035993186		cg01821018	-0.0042121557
cg10072237	0.0035994799		cg26630735	-0.0042125711
cg10127085	0.0035994882		cg01053087	-0.0042127446
cg12079678	0.0035996275		cg04347016	-0.0042127701
cg14270346	0.0035996734		cg18183435	-0.0042131524
cg08289346	0.0035997072		cg11917542	-0.0042136228
cg26383138	0.0035997484		cg05547260	-0.0042141817
cg21324456	0.0035997601		cg10891521	-0.004214404
cg25175508	0.0035997659		cg12142501	-0.0042144114
cg24382276	0.0035998014		cg11183935	-0.0042144159
cg06913958	0.0035998232		cg16481961	-0.0042145855
cg24007169	0.0036001453		cg13996698	-0.0042146997
cg08495374	0.0036003046		cg00341732	-0.0042151899
cg17254386	0.0036003957		cg08347042	-0.0042152492
cg16845483	0.0036005589		cg02933228	-0.0042155452
cg14844624	0.0036007353		cg27238470	-0.0042161471
cg09889479	0.0036007506		cg15505737	-0.0042161864
cg18957751	0.003600823		cg00787282	-0.0042163851
cg02837162	0.0036010108		cg27279991	-0.004216718
cg07982825	0.0036010596		cg17341502	-0.004216791
cg27219221	0.003601086		cg00215432	-0.0042171357
cg13404951	0.0036011481		cg17298326	-0.004217485
cg16814060	0.0036012724		cg24795748	-0.0042182674
cg13749420	0.003601295		cg06666727	-0.0042183567
cg05876069	0.0036015493		cg03270204	-0.004219032
cg11836212	0.0036016558		cg17055704	-0.0042192357
cg15602329	0.0036016902		cg11703745	-0.0042192707
cg06174882	0.0036017627		cg10514593	-0.0042196707
cg24965479	0.0036018549		cg14073571	-0.0042198921
cg19172170	0.0036018824		cg08771019	-0.004220062
cg15695478	0.0036019305		cg21596313	-0.0042202426
cg09790325	0.0036019782		cg07281325	-0.0042204118
cg13351860	0.003602148		cg19502457	-0.0042204949
cg23847017	0.0036026532		cg13659446	-0.0042205476
cg01229943	0.0036027702		cg01070854	-0.0042212142
cg00252814	0.0036029102		cg18235100	-0.0042212148
cg19762427	0.003603097		cg23888450	-0.004222495
cg25814705	0.0036031174		cg13378934	-0.0042227017
cg26281025	0.0036035219		cg01386425	-0.0042228622
cg22034269	0.0036035543		cg18244708	-0.0042234422
cg17806224	0.0036042235		cg23083049	-0.0042236465
cg17426905	0.0036044673		cg08684477	-0.0042238002
cg18810022	0.0036046154		cg06983508	-0.0042238886
cg05508862	0.0036048011		cg02823783	-0.0042239045
cg01864178	0.0036048214		cg18306406	-0.0042240728
cg16003156	0.0036048316		cg01181105	-0.0042250866
cg12689803	0.0036048554		cg03214640	-0.0042254648
cg08537804	0.0036049897		cg27609986	-0.0042255839
cg21646032	0.0036050538		cg19760410	-0.0042260731
cg14821382	0.0036050715		cg17345569	-0.0042269744
cg15356154	0.003605127		cg25249728	-0.0042270122
cg12803108	0.0036052185		cg09813874	-0.0042270629
cg03754403	0.0036052322		cg10917602	-0.0042273505
cg13648764	0.0036052366		cg08658895	-0.0042280568
cg23289941	0.003605747		cg00572843	-0.0042281972
cg14679668	0.0036058236		cg04266887	-0.0042289046
cg00458932	0.0036058958		cg07895437	-0.0042295841
cg00035220	0.0036060331		cg06100227	-0.0042304758
cg17487029	0.0036061714		cg18901278	-0.0042305292
cg08149838	0.0036063055		cg05056638	-0.0042308765
cg17574812	0.0036064781		cg11345955	-0.0042311212
cg01323672	0.0036066335		cg14279528	-0.0042319556
cg07723599	0.0036068571		cg08936516	-0.0042322564
cg13943355	0.0036069056		cg13708301	-0.004232267
cg10341513	0.0036072233		cg26627665	-0.0042323075
cg00916635	0.0036073002		cg05663278	-0.0042325254
cg27371466	0.0036073532		cg23221723	-0.0042337235
cg20239912	0.0036073966		cg27390009	-0.0042338362
cg18764575	0.0036076247		cg07583137	-0.0042346672
cg04875020	0.0036076452		cg13868361	-0.0042351637
cg13342717	0.0036076715		cg00816406	-0.0042354794
cg09449150	0.0036078083		cg16030177	-0.0042357316
cg19653211	0.0036078303		cg10405604	-0.0042364593
cg26108416	0.0036078757		cg12599982	-0.0042367134
cg11060604	0.0036081397		cg21167502	-0.0042377642
cg16237031	0.0036083563		cg20221591	-0.0042386344
cg01614169	0.0036085449		cg21815220	-0.0042394705
cg16286142	0.003608548		cg15622158	-0.0042395691
cg18806660	0.0036086418		cg08017634	-0.0042398196
cg00950718	0.0036086621		cg22328863	-0.0042407891
cg07322512	0.0036087013		cg25268678	-0.0042412575
cg18882687	0.0036087469		cg12542933	-0.0042419263
cg14078662	0.0036090162		cg18009710	-0.0042437337
cg24339597	0.0036090822		cg00439658	-0.0042437594
cg10549331	0.0036091006		cg09273054	-0.0042437742
cg12636435	0.0036091013		cg07248455	-0.004243822
cg01485938	0.0036091667		cg18235026	-0.0042439016
cg02225720	0.0036092183		cg21156912	-0.0042441265
cg11189357	0.0036094346		cg13150785	-0.0042448977
cg08278435	0.0036097785		cg16575694	-0.004245429
cg03349134	0.0036098811		cg10060574	-0.0042454382
cg03390416	0.0036101513		cg17667648	-0.0042456017
cg09647375	0.0036102666		cg23358740	-0.0042458871
cg04256898	0.0036104099		cg02995271	-0.0042462243
cg13175173	0.003611045		cg07267782	-0.0042467899
cg14630032	0.0036113221		cg26022183	-0.0042472851
cg04208466	0.003611372		cg08759026	-0.0042473042
cg02346062	0.0036117516		cg01108370	-0.0042476188
cg27135989	0.0036118271		cg02726943	-0.0042476285
cg12338894	0.0036119113		cg09548084	-0.0042478002
cg26112050	0.003611917		cg21951729	-0.0042480366
cg11022093	0.0036120618		cg01240444	-0.0042482444
cg06422309	0.0036121314		cg04115418	-0.0042489115
cg25461300	0.0036124423		cg22368281	-0.0042494995
cg04713531	0.0036129427		cg07794300	-0.004251223
cg07379893	0.0036130485		cg02365862	-0.0042518799
cg02878439	0.0036130777		cg07109801	-0.0042520283
cg04362790	0.0036130912		cg08080660	-0.0042520655
cg08189280	0.0036133587		cg27400746	-0.0042521204
cg08151051	0.0036133666		cg14604584	-0.004252247
cg13919908	0.0036134165		cg01501896	-0.0042529629
cg14527034	0.0036138528		cg27204993	-0.0042529948
cg06942727	0.0036142295		cg14575854	-0.0042534534
cg10494770	0.0036143852		cg16316624	-0.0042534592
cg06342072	0.0036143895		cg10755058	-0.0042537505
cg10732871	0.003614473		cg20448717	-0.0042542509
cg14578677	0.0036145567		cg10643916	-0.0042543699
cg21643429	0.0036145916		cg18532076	-0.0042551139
cg06343745	0.0036146489		cg16808444	-0.0042556113
cg13117953	0.003614757		cg16094412	-0.0042559951
cg02902637	0.0036148067		cg25947945	-0.0042576124
cg24531955	0.0036149502		cg11624233	-0.0042576897
cg20327784	0.0036151128		cg15489799	-0.0042579045
cg14396800	0.0036153578		cg14479947	-0.0042582847
cg11617006	0.0036154921		cg09681335	-0.0042589194
cg21904329	0.0036155174		cg17901582	-0.0042598164
cg17462560	0.0036157809		cg07896832	-0.0042603898
cg27280037	0.0036158586		cg08534147	-0.004260619
cg04384689	0.0036160006		cg21427300	-0.0042608266
cg11750851	0.0036162205		cg13870990	-0.0042614866
cg14240536	0.0036163293		cg00249974	-0.0042618656
cg14379288	0.0036163387		cg15488009	-0.0042621773
cg24750539	0.0036163905		cg15298719	-0.0042622972
cg19355929	0.0036164435		cg17067528	-0.0042625215
cg17004104	0.0036166131		cg01963623	-0.004263585
cg01902704	0.0036166242		cg03258472	-0.0042638715
cg04294383	0.0036166556		cg09732851	-0.0042640415
cg07334487	0.0036167293		cg24813857	-0.0042641067
cg04377609	0.0036169194		cg04331189	-0.0042646038
cg09131339	0.003616935		cg02196651	-0.0042646122
cg20003368	0.0036169745		cg22082800	-0.0042653057
cg15374582	0.0036170397		cg21669441	-0.0042655542
cg20303033	0.00361712		cg01829342	-0.0042657237
cg01140008	0.0036171323		cg04177684	-0.0042670559
cg07805542	0.0036172209		cg07435294	-0.004267571
cg06770082	0.0036173054		cg01858966	-0.0042676179
cg14106046	0.0036173274		cg12620035	-0.0042678136
cg03193328	0.0036177229		cg02697606	-0.0042685075
cg25625127	0.0036181819		cg20795401	-0.0042687737
cg18015301	0.003618283		cg26795789	-0.0042689908
cg10019018	0.0036184701		cg01091514	-0.0042690225
cg25198007	0.0036185143		cg06091881	-0.0042690388
cg11028209	0.003618519		cg20333836	-0.0042693891
cg03653855	0.0036185741		cg08663890	-0.0042695034
cg22367631	0.0036186439		cg13469471	-0.0042696165
cg00519829	0.0036186692		cg00678361	-0.0042706456
cg19907725	0.0036189397		cg14782678	-0.0042708585
cg18577239	0.0036189535		cg02312326	-0.0042716078
cg11048797	0.0036191853		cg10020325	-0.0042720192
cg17116178	0.0036192543		cg19469742	-0.0042723037
cg08442064	0.0036192894		cg17599609	-0.004272884
cg00055764	0.0036194163		cg07639520	-0.0042753937
cg25866212	0.0036194583		cg02185402	-0.0042758263
cg08805054	0.0036196646		cg01719179	-0.0042760036
cg00923634	0.0036196897		cg10706454	-0.004276143
cg14422093	0.0036197326		cg06634552	-0.0042767364
cg06872822	0.0036197348		cg11401293	-0.004276761
cg22689909	0.0036198086		cg21153658	-0.0042769825
cg26575166	0.0036199417		cg07986666	-0.0042780462
cg21575923	0.0036203527		cg19812050	-0.0042781389
cg05336982	0.0036207285		cg03253268	-0.0042789309
cg22685822	0.0036209394		cg16623153	-0.0042796203
cg11240431	0.0036211074		cg12400781	-0.0042798919
cg16596317	0.0036214502		cg19022006	-0.004280182
cg12445422	0.0036215257		cg13137376	-0.0042817422
cg08090407	0.003621544		cg13981310	-0.0042820479
cg05433557	0.0036216562		cg04873514	-0.0042820497
cg26452771	0.0036218269		cg03092551	-0.0042822048
cg19026233	0.0036218737		cg11815914	-0.0042826975
cg20758789	0.0036219196		cg00687252	-0.0042845005
cg16845126	0.0036222329		cg16187340	-0.0042848121
cg10802176	0.0036222413		cg13038025	-0.0042856035
cg20226764	0.003622404		cg19619174	-0.0042856574
cg07735790	0.0036225964		cg05663064	-0.0042859638
cg16958402	0.0036226224		cg07631828	-0.0042861629
cg10225951	0.0036226361		cg02537838	-0.0042863735
cg06271128	0.0036227302		cg26307814	-0.004286796
cg20352351	0.0036228288		cg04616797	-0.0042872483
cg00084720	0.0036229494		cg15636792	-0.0042876132
cg21752758	0.0036229622		cg06119162	-0.0042876814
cg13472594	0.0036230014		cg20650802	-0.0042881593
cg21341435	0.0036232275		cg09016822	-0.0042885997
cg12546745	0.0036233523		cg14527564	-0.0042891141
cg15130532	0.0036235943		cg04013093	-0.0042899685
cg24553862	0.0036236725		cg25406779	-0.0042901209
cg18266594	0.0036237087		cg02707854	-0.0042905393
cg19441872	0.0036239777		cg06174495	-0.0042906708
cg06747543	0.0036240834		cg10504436	-0.004290703
cg18816595	0.0036241429		cg07333305	-0.004290753
cg10663557	0.0036243069		cg16080552	-0.0042915875
cg01100951	0.0036245932		cg04144222	-0.0042917232
cg24135841	0.0036246354		cg00830285	-0.004291775
cg01946364	0.0036247271		cg25561382	-0.004291963
cg15355967	0.0036247514		cg05366118	-0.004292314
cg10574566	0.0036247748		cg14288848	-0.0042934714
cg21370924	0.0036248097		cg11969002	-0.0042938342
cg24426232	0.0036248378		cg24921089	-0.0042942502
cg02506353	0.0036249223		cg06513695	-0.0042944353
cg11775579	0.003624969		cg14295062	-0.0042951922
cg23003926	0.0036249977		cg00122628	-0.0042959086
cg03174644	0.0036253465		cg22062537	-0.0042966494
cg10180092	0.0036254293		cg00779216	-0.0042976931
cg04453624	0.0036256402		cg08500763	-0.0042978075
cg25651118	0.0036260265		cg15840985	-0.0042978644
cg04831174	0.0036262767		cg03238090	-0.0042980757
cg01974292	0.0036262864		cg00396687	-0.0042981316
cg21576187	0.0036263579		cg06475514	-0.0042982902
cg19774788	0.0036263858		cg03190379	-0.0042986502
cg18211263	0.003626567		cg11998141	-0.0043003898
cg25354206	0.0036269056		cg11307134	-0.0043016732
cg06737907	0.0036274638		cg16208084	-0.0043025449
cg26874999	0.0036275258		cg08258259	-0.0043036647
cg04941831	0.0036277694		cg15962314	-0.0043040569
cg26188212	0.0036282071		cg20604286	-0.0043042716
cg00221718	0.0036282103		cg11084443	-0.0043046841
cg02954903	0.003628412		cg14800014	-0.0043057051
cg19311375	0.0036284629		cg05194808	-0.0043065637
cg12084750	0.0036285266		cg00574412	-0.0043069347
cg00514486	0.0036285477		cg13696752	-0.0043071169
cg20029201	0.0036285759		cg08539210	-0.0043074273
cg24929538	0.0036288059		cg02033694	-0.0043085363
cg00075956	0.0036288557		cg11697226	-0.0043090732
cg14928452	0.0036289223		cg25526519	-0.0043097428
cg01238435	0.0036291512		cg06618740	-0.0043100138
cg26053066	0.0036297452		cg19612309	-0.004310186
cg11944076	0.003629749		cg04781080	-0.0043103842
cg21470142	0.0036297928		cg10372402	-0.004311306
cg23114435	0.0036298558		cg01181817	-0.004311671
cg11767757	0.0036299099		cg14217091	-0.0043116896
cg05868469	0.0036299116		cg13801740	-0.004311757
cg00449384	0.0036304844		cg03668982	-0.0043127021
cg27437413	0.0036309999		cg19321695	-0.0043131444
cg10377510	0.0036312499		cg13329862	-0.0043136631
cg06847558	0.0036312665		cg09890400	-0.0043141191
cg21741679	0.0036313905		cg23118708	-0.0043144523
cg21839449	0.0036314906		cg14145667	-0.0043147111
cg12592365	0.0036315009		cg00150025	-0.0043154216
cg23476898	0.0036315749		cg27058018	-0.0043156173
cg19319037	0.0036316963		cg19857714	-0.0043160948
cg08530934	0.0036317034		cg16854917	-0.0043162453
cg06720214	0.0036318755		cg19905757	-0.0043162901
cg09288962	0.003632144		cg03840849	-0.0043163953
cg19225602	0.0036321603		cg17084044	-0.0043169489
cg05223441	0.003632296		cg22625220	-0.0043175873
cg13029400	0.0036324537		cg17199483	-0.0043177545
cg20093339	0.0036326403		cg15891218	-0.0043180159
cg04992250	0.0036326568		cg03732263	-0.0043181163
cg13137032	0.0036329101		cg16746901	-0.0043190484
cg06092869	0.0036330275		cg13984701	-0.0043191288
cg19136371	0.0036331231		cg26059316	-0.0043202273
cg14070275	0.0036332621		cg25639415	-0.0043202648
cg26232553	0.0036333292		cg16872071	-0.0043207363
cg03807737	0.003633331		cg05265359	-0.0043209802
cg00947324	0.0036333417		cg15738800	-0.0043210847
cg19256314	0.0036335479		cg14013040	-0.0043217377
cg14128411	0.0036336915		cg20749769	-0.0043220624
cg09797340	0.0036337676		cg13354988	-0.0043222653
cg13475583	0.0036341386		cg05251389	-0.0043224634
cg22725222	0.0036342508		cg19215110	-0.0043226167
cg25748868	0.0036342691		cg06699564	-0.004322913
cg02088237	0.0036345674		cg05384271	-0.0043230875
cg08409642	0.0036345887		cg14051336	-0.0043246133
cg24935896	0.0036346376		cg17347335	-0.0043251429
cg16263152	0.0036348327		cg15925940	-0.0043262299
cg17819085	0.0036348376		cg24422198	-0.0043269763
cg18387659	0.003635063		cg21300895	-0.0043277649
cg00167763	0.0036353435		cg11552829	-0.0043281867
cg03899215	0.0036354069		cg06621452	-0.0043283486
cg16992960	0.0036354102		cg08206308	-0.0043287962
cg26969937	0.0036354863		cg08525712	-0.004328961
cg00042059	0.0036356157		cg03267697	-0.0043293527
cg18761976	0.0036359627		cg22868951	-0.0043300771
cg21844669	0.0036360792		cg17604312	-0.0043302033
cg11606261	0.003636194		cg07189157	-0.0043306694
cg08917121	0.0036362025		cg13068215	-0.0043310842
cg18202765	0.0036362444		cg08074477	-0.0043314395
cg15531386	0.0036362753		cg09301232	-0.0043315446
cg02505216	0.0036362988		cg17696750	-0.0043316593
cg08246366	0.0036363265		cg14282531	-0.0043320419
cg22123915	0.0036363772		cg15645685	-0.0043331762
cg11906781	0.0036365478		cg13885965	-0.0043332693
cg12656085	0.0036365708		cg07073072	-0.0043336572
cg10275917	0.0036366419		cg23996071	-0.0043357355
cg18259253	0.0036368922		cg11345323	-0.0043359887
cg23157948	0.0036369189		cg22808351	-0.0043362102
cg22354618	0.0036371094		cg04422256	-0.0043364589
cg03884543	0.0036371451		cg00917156	-0.0043366208
cg23076913	0.0036371921		cg03499675	-0.0043369754
cg07098168	0.0036372192		cg26134090	-0.0043374335
cg26193418	0.003637231		cg02276665	-0.0043376542
cg01652514	0.0036373225		cg19580810	-0.004338121
cg05729836	0.0036373274		cg25940946	-0.0043382751
cg00041401	0.0036374404		cg09331335	-0.0043387633
cg00306951	0.0036375611		cg25359664	-0.0043387681
cg17945053	0.0036376106		cg19544441	-0.0043389931
cg15049177	0.0036379669		cg23953820	-0.004339224
cg20423602	0.0036383975		cg22424444	-0.0043392751
cg00445523	0.0036385323		cg01861131	-0.0043395764
cg14060535	0.0036387078		cg03544499	-0.0043424488
cg06955214	0.0036387393		cg13884879	-0.004344748
cg05648582	0.0036388188		cg07554011	-0.0043459049
cg14495209	0.0036388791		cg08469255	-0.0043467726
cg23378074	0.0036389325		cg00177142	-0.0043474986
cg11680604	0.0036390675		cg25358289	-0.0043485351
cg16405432	0.0036391855		cg20607287	-0.0043488867
cg01302562	0.0036393601		cg04398983	-0.0043489286
cg14082886	0.0036395204		cg17866732	-0.0043498502
cg20121125	0.0036395714		cg04868764	-0.0043502802
cg15867307	0.0036396464		cg19890739	-0.0043506833
cg08284310	0.0036398176		cg24871540	-0.0043518128
cg02770724	0.0036398295		cg12600201	-0.0043519446
cg23117583	0.0036399515		cg18045859	-0.0043523969
cg06768361	0.0036401244		cg21684654	-0.0043543459
cg03821121	0.0036401397		cg23282441	-0.0043544464
cg11293610	0.0036409331		cg15457795	-0.0043551649
cg03702677	0.0036410497		cg06188367	-0.0043572614
cg11628355	0.0036412778		cg04896115	-0.0043575571
cg05869699	0.0036414667		cg09372546	-0.0043575639
cg12024811	0.0036414968		cg21320567	-0.0043592275
cg06112171	0.0036415214		cg16444826	-0.0043609679
cg13730105	0.0036420934		cg03995434	-0.0043611468
cg06593118	0.0036421233		cg02015909	-0.0043613919
cg23902076	0.0036421309		cg10599693	-0.0043630742
cg06854842	0.0036422705		cg17210938	-0.0043634568
cg14713217	0.0036423105		cg12087123	-0.0043638795
cg21823860	0.003642338		cg15317815	-0.0043642271
cg27060240	0.003642656		cg05656364	-0.0043643753
cg13267195	0.0036429465		cg26348514	-0.0043645002
cg14876117	0.0036429544		cg03971521	-0.0043646559
cg08455089	0.0036429556		cg16625004	-0.0043656686
cg26780125	0.0036431527		cg05490983	-0.0043671349
cg14252164	0.003643477		cg14958663	-0.0043674649
cg01889083	0.0036435756		cg21158411	-0.0043675882
cg21627181	0.003643782		cg10393875	-0.0043692445
cg25361506	0.00364385		cg14447710	-0.0043693426
cg25444339	0.0036439617		cg18477204	-0.0043693768
cg03433362	0.0036440741		cg18738906	-0.0043701027
cg16372520	0.003644164		cg17393635	-0.0043702134
cg07232642	0.0036442883		cg11887884	-0.0043715971
cg05733463	0.0036443101		cg04809136	-0.0043724647
cg06523948	0.0036444778		cg02814692	-0.0043729003
cg23755884	0.0036445707		cg13749477	-0.0043730242
cg07554775	0.0036446454		cg16720971	-0.0043730415
cg22234930	0.0036447553		cg11199014	-0.0043732643
cg07910488	0.0036448988		cg12974637	-0.0043736389
cg03041510	0.0036449797		cg03670238	-0.0043739816
cg09023743	0.0036450037		cg26269703	-0.0043746731
cg13134297	0.003645032		cg14511677	-0.0043746789
cg20773521	0.0036450882		cg21546821	-0.004374801
cg17988798	0.0036452354		cg03036210	-0.0043751794
cg17665830	0.003645548		cg27449131	-0.004375467
cg18540529	0.0036455695		cg04289036	-0.0043767736
cg22202381	0.0036456585		cg19930135	-0.0043775137
cg24425149	0.0036457556		cg11862144	-0.0043775956
cg18633230	0.00364582		cg27508769	-0.0043779804
cg21599324	0.0036459755		cg03652715	-0.0043790819
cg20672161	0.0036460822		cg00558749	-0.0043794406
cg18007341	0.0036460996		cg10490795	-0.0043800453
cg02068356	0.0036462402		cg27116253	-0.0043804724
cg06534464	0.0036465379		cg16143804	-0.0043805746
cg25918821	0.0036467791		cg24632646	-0.0043807405
cg14140691	0.0036469041		cg13749670	-0.0043809893
cg00978901	0.0036470293		cg11210160	-0.0043818154
cg22833127	0.0036470554		cg21435394	-0.0043821987
cg12987403	0.0036470655		cg04406111	-0.0043836756
cg23883632	0.0036471322		cg16655905	-0.0043839597
cg12535109	0.0036472995		cg25037461	-0.0043848533
cg24062389	0.0036473285		cg08211704	-0.0043871232
cg14491707	0.0036474969		cg08462055	-0.0043878171
cg10340801	0.0036477929		cg00300879	-0.0043885537
cg07143863	0.0036479324		cg20817902	-0.0043887223
cg15391590	0.003648032		cg20674658	-0.0043889317
cg10591801	0.0036484942		cg12946080	-0.0043898414
cg22307974	0.0036485617		cg04837071	-0.0043902601
cg04658077	0.0036488037		cg25246246	-0.0043914562
cg05665581	0.0036488319		cg12424646	-0.004391634
cg27200869	0.0036490536		cg05287314	-0.0043920535
cg26434090	0.0036490957		cg24163210	-0.0043922285
cg11863863	0.0036490959		cg25689499	-0.0043928779
cg26930926	0.0036491344		cg27413732	-0.0043930282
cg07467919	0.0036492721		cg19757382	-0.00439357
cg25765315	0.0036503108		cg26319641	-0.0043946087
cg18583702	0.003650329		cg21184951	-0.0043949706
cg02728101	0.0036503704		cg13430898	-0.004395018
cg07161179	0.003650844		cg10938374	-0.0043952608
cg08039084	0.0036509597		cg08951271	-0.0043969155
cg06327814	0.0036511306		cg12869334	-0.0043972461
cg06826289	0.0036516417		cg03147592	-0.0043977564
cg09741912	0.003651674		cg15140798	-0.0043981241
cg00980581	0.0036516863		cg18998670	-0.0043981421
cg21055554	0.0036517754		cg27434086	-0.0043981971
cg27391816	0.0036518817		cg08411860	-0.0043984086
cg19699140	0.0036519628		cg14567424	-0.0043987719
cg07352127	0.0036521626		cg18699242	-0.0043991319
cg17639111	0.0036524204		cg09689317	-0.0044005816
cg08450080	0.0036525205		cg09553981	-0.004401594
cg10191240	0.003652657		cg26932623	-0.0044030347
cg15601264	0.0036527212		cg21368161	-0.0044043453
cg01858712	0.0036527282		cg13478045	-0.0044062485
cg07164639	0.0036529032		cg13348905	-0.0044066424
cg10936879	0.0036529692		cg00864770	-0.0044067811
cg06400119	0.0036529716		cg20227530	-0.0044072526
cg03308120	0.0036530334		cg20490031	-0.0044075142
cg20681948	0.0036532516		cg24718197	-0.004407676
cg24036791	0.0036532742		cg04768368	-0.0044092399
cg09180520	0.0036536186		cg09590377	-0.0044098767
cg23313266	0.0036536923		cg02695062	-0.0044107482
cg14702960	0.0036541834		cg11719297	-0.0044107875
cg19014623	0.0036544052		cg26015384	-0.0044113337
cg19437757	0.0036545976		cg22162694	-0.0044115152
cg17184704	0.0036546901		cg27360567	-0.0044115945
cg08477768	0.003654851		cg18899777	-0.0044117072
cg19925599	0.0036548744		cg13443627	-0.0044122877
cg13394857	0.0036549225		cg07337598	-0.0044124717
cg20947259	0.0036555372		cg05306310	-0.0044125087
cg22287800	0.0036555771		cg16676676	-0.0044131647
cg16680159	0.0036557554		cg22187354	-0.0044141427
cg19642748	0.0036558413		cg06579626	-0.0044159279
cg13323489	0.0036562005		cg01176433	-0.0044161408
cg22565248	0.0036563226		cg11543397	-0.0044161523
cg19802564	0.0036563785		cg08454824	-0.0044166962
cg26781464	0.0036563912		cg04586407	-0.0044170991
cg22502502	0.0036564805		cg04158862	-0.0044174536
cg02134022	0.0036565923		cg14309283	-0.0044177367
cg15212266	0.0036568263		cg08197797	-0.0044181181
cg26767081	0.0036570242		cg18024487	-0.0044185106
cg17130457	0.003657092		cg10917153	-0.004419099
cg17080335	0.0036570964		cg24691336	-0.0044198757
cg06664486	0.0036571421		cg08230483	-0.0044209341
cg17209188	0.0036571847		cg27436259	-0.0044211538
cg19255608	0.0036571981		cg07706367	-0.0044211705
cg05223210	0.0036572083		cg24717159	-0.004421416
cg11663460	0.0036573656		cg07716847	-0.0044216683
cg10116209	0.0036574855		cg22521151	-0.00442276
cg01931222	0.0036575906		cg03661817	-0.0044232777
cg11123018	0.0036579041		cg07139509	-0.0044233422
cg08321268	0.0036579413		cg03354340	-0.0044236229
cg01513078	0.0036580884		cg05065507	-0.0044245503
cg04813787	0.0036581134		cg23874561	-0.0044248069
cg14034778	0.0036582107		cg24727290	-0.0044249087
cg09794680	0.0036584686		cg11397370	-0.0044251215
cg01425762	0.0036585416		cg07933378	-0.0044254643
cg03527683	0.0036586904		cg01680844	-0.0044262274
cg13200288	0.0036587857		cg24944820	-0.0044268666
cg23218363	0.0036588246		cg10544251	-0.0044271298
cg26191882	0.0036588722		cg08711067	-0.0044285007
cg11803101	0.0036588879		cg22718050	-0.0044293404
cg22876356	0.003659183		cg14473643	-0.0044293929
cg08422793	0.0036592292		cg19494946	-0.0044297138
cg19033037	0.0036593524		cg17330765	-0.0044301608
cg24189734	0.003660112		cg01808739	-0.0044302525
cg25588844	0.0036602301		cg12695586	-0.0044303767
cg22403469	0.003660314		cg13797031	-0.0044305091
cg16599974	0.0036605372		cg00907283	-0.0044306889
cg18387985	0.003660605		cg16165903	-0.0044318586
cg09847584	0.0036607335		cg22168512	-0.0044327994
cg23636833	0.003660961		cg15461888	-0.0044330461
cg09403559	0.0036609956		cg04340203	-0.0044330517
cg13696545	0.0036610872		cg00751332	-0.0044331336
cg13577361	0.0036611503		cg23179181	-0.0044334956
cg25357706	0.0036612002		cg08133641	-0.0044335762
cg24077076	0.0036613583		cg06139893	-0.0044340553
cg21307155	0.0036615086		cg22258863	-0.0044346981
cg01980222	0.0036616071		cg04947157	-0.0044369943
cg12403162	0.0036619739		cg02919615	-0.0044372196
cg27062243	0.0036619924		cg10693058	-0.0044383978
cg14662210	0.0036624208		cg04775710	-0.004438808
cg17799563	0.0036624732		cg24504361	-0.0044388773
cg13802583	0.0036626026		cg08871964	-0.0044389861
cg19724567	0.0036626247		cg07694864	-0.0044391504
cg07591362	0.0036627434		cg05552035	-0.0044392389
cg20699079	0.0036628253		cg26495575	-0.0044392415
cg07052004	0.0036630532		cg05207526	-0.0044398842
cg05902438	0.003663101		cg24354624	-0.0044405935
cg21544698	0.0036631247		cg21475076	-0.004441331
cg10576245	0.0036634675		cg27132152	-0.0044425251
cg22786472	0.0036636877		cg01682111	-0.0044427582
cg27227804	0.0036637595		cg09937849	-0.0044438099
cg23043143	0.003664232		cg14136086	-0.0044441296
cg14178347	0.0036646398		cg27550982	-0.0044456601
cg06943309	0.0036646521		cg21950166	-0.0044459294
cg22781714	0.0036647934		cg01122302	-0.0044475251
cg22047295	0.0036651359		cg18584012	-0.0044477295
cg01312265	0.0036652704		cg04518195	-0.0044478996
cg13009098	0.0036653587		cg17833037	-0.0044479266
cg20083442	0.0036654532		cg04571965	-0.0044481079
cg16733643	0.0036655046		cg14883070	-0.0044492615
cg26071135	0.0036656269		cg07381930	-0.0044528234
cg16103159	0.0036658424		cg07414392	-0.0044528493
cg08126668	0.0036658602		cg27377632	-0.0044539268
cg15610202	0.003666017		cg19202014	-0.0044543267
cg03276982	0.0036662331		cg23533683	-0.004455738
cg04658243	0.003666334		cg25921357	-0.0044564094
cg01573807	0.0036665001		cg05913474	-0.0044565898
cg22584435	0.003666724		cg18144560	-0.0044569199
cg22428541	0.0036669991		cg00554413	-0.0044572154
cg26047127	0.0036673358		cg08856163	-0.0044572207
cg05936249	0.003667418		cg15351214	-0.0044592911
cg06635797	0.0036675265		cg03721976	-0.0044595053
cg01036351	0.0036676665		cg09192940	-0.0044596382
cg20491573	0.0036678273		cg03061122	-0.004459755
cg22299719	0.00366793		cg21854286	-0.0044608999
cg04126713	0.0036681598		cg01546243	-0.0044619132
cg20700731	0.0036682963		cg25645462	-0.0044622331
cg08133848	0.0036683588		cg27046604	-0.0044635505
cg21248989	0.0036684108		cg25208821	-0.0044645645
cg05194636	0.0036685268		cg01641371	-0.0044650223
cg14718495	0.0036686281		cg23731781	-0.0044655786
cg00496791	0.0036689893		cg04374711	-0.0044656846
cg01430385	0.0036692339		cg13912930	-0.0044668101
cg12081267	0.0036694901		cg23061046	-0.0044673164
cg17918556	0.0036695189		cg03640215	-0.0044682232
cg18360755	0.0036695843		cg17368760	-0.0044691986
cg10964330	0.0036696112		cg01847271	-0.0044706492
cg01591591	0.0036698259		cg10413944	-0.0044756195
cg01186980	0.0036699604		cg15896939	-0.0044762161
cg05429895	0.0036699824		cg19609502	-0.0044763057
cg14276379	0.0036700053		cg03487276	-0.0044768889
cg26558862	0.0036700677		cg14031683	-0.0044778921
cg06972578	0.0036701511		cg01106114	-0.0044787819
cg01769553	0.0036701778		cg05898092	-0.0044790781
cg06133061	0.003670234		cg01162093	-0.0044798157
cg04545268	0.0036703074		cg00735611	-0.0044802342
cg20380975	0.0036703295		cg00085123	-0.0044810213
cg04463607	0.0036704459		cg05055844	-0.0044827187
cg10025586	0.003670506		cg11104088	-0.0044831881
cg12051364	0.0036705682		cg26108329	-0.0044835252
cg21194517	0.0036706223		cg02990330	-0.0044841658
cg23885965	0.0036707226		cg13844922	-0.0044841683
cg24469001	0.0036708114		cg02367850	-0.0044852279
cg02007867	0.0036709237		cg20208600	-0.0044856099
cg07925587	0.0036710161		cg12868173	-0.004485913
cg11293800	0.0036712753		cg04352962	-0.0044864459
cg23153991	0.0036715293		cg12135344	-0.0044865476
cg06737942	0.0036718128		cg01462607	-0.0044865502
cg05762671	0.0036718553		cg01629435	-0.0044878932
cg06500792	0.0036720691		cg16068812	-0.0044878938
cg25254338	0.0036723202		cg17499826	-0.0044907873
cg27134730	0.0036723487		cg04405075	-0.0044910178
cg15048461	0.0036723513		cg19514469	-0.0044925642
cg10695180	0.0036725584		cg13420985	-0.004493438
cg11029367	0.0036728859		cg21917740	-0.0044945036
cg26995690	0.003672907		cg14326413	-0.0044945915
cg14786686	0.0036729162		cg22865720	-0.0044952068
cg26413192	0.0036730765		cg05210804	-0.0044962194
cg23427653	0.0036731293		cg13977486	-0.00449688
cg09108532	0.0036733176		cg00926318	-0.0044972194
cg05999993	0.0036734395		cg08873673	-0.0044998238
cg20240715	0.0036736993		cg21550442	-0.0045006372
cg01220564	0.0036739013		cg04001668	-0.0045013057
cg13424302	0.0036739719		cg02695726	-0.0045020281
cg10820936	0.0036740317		cg23687021	-0.0045033875
cg09309286	0.0036740628		cg03383434	-0.0045045237
cg14990643	0.003674293		cg21608237	-0.0045045372
cg06910465	0.0036744097		cg02152351	-0.0045059461
cg08097086	0.003674525		cg20234855	-0.0045074398
cg23539633	0.0036745292		cg05899869	-0.0045077462
cg03402630	0.0036745637		cg14909614	-0.0045077991
cg14240393	0.0036745735		cg04206342	-0.0045093836
cg18795133	0.0036753049		cg13636887	-0.004510218
cg03391667	0.0036755542		cg19487718	-0.0045114954
cg20418725	0.0036757124		cg13484467	-0.0045122537
cg05255994	0.0036758822		cg00941258	-0.0045129113
cg12918213	0.0036759045		cg03676636	-0.0045153357
cg12249987	0.0036759706		cg04481779	-0.0045170779
cg13804738	0.0036760208		cg17787108	-0.004517841
cg18199664	0.0036760975		cg24363374	-0.0045194963
cg20992002	0.0036763685		cg01149264	-0.0045197179
cg08908131	0.0036765388		cg18373354	-0.0045204581
cg00111503	0.0036767141		cg12510724	-0.0045214171
cg00778993	0.0036767575		cg18358869	-0.0045227081
cg07168232	0.0036769086		cg02266771	-0.0045239406
cg04291946	0.0036769518		cg17895254	-0.0045242281
cg21368566	0.0036770495		cg23685965	-0.0045273011
cg02056325	0.0036770804		cg25330243	-0.0045274778
cg06799735	0.003677124		cg22614142	-0.004527734
cg24679124	0.0036771635		cg09713225	-0.0045278611
cg02863493	0.0036772074		cg06484146	-0.0045278782
cg08393788	0.0036774057		cg13700912	-0.0045285937
cg24037647	0.0036776038		cg11529924	-0.0045300087
cg04548156	0.0036776469		cg16797735	-0.0045301247
cg23632237	0.0036777724		cg17659920	-0.0045302292
cg10574006	0.003677923		cg26289155	-0.0045322697
cg18269382	0.0036779614		cg02487130	-0.0045324597
cg19475067	0.0036782175		cg16537676	-0.0045328214
cg10558233	0.0036783647		cg03754143	-0.0045330586
cg06804921	0.0036786905		cg21170658	-0.0045338015
cg22519571	0.0036787633		cg01920334	-0.0045349674
cg07362512	0.0036789347		cg16682276	-0.0045369403
cg00980058	0.0036790084		cg19362874	-0.0045371877
cg13434312	0.0036790647		cg23515125	-0.0045377962
cg18914751	0.0036790897		cg02874145	-0.004539006
cg15681255	0.0036791675		cg03349020	-0.0045397262
cg08322194	0.0036792996		cg16848524	-0.0045399364
cg04196298	0.0036794021		cg08187246	-0.0045402678
cg13237068	0.003679427		cg06350432	-0.0045411121
cg02470440	0.0036795629		cg22054918	-0.0045417996
cg08290013	0.0036797102		cg11441693	-0.0045420136
cg02863169	0.0036798384		cg06787622	-0.004542371
cg00922522	0.0036801523		cg04956913	-0.0045452908
cg15112747	0.0036802508		cg13396738	-0.0045454538
cg00618717	0.0036803671		cg11854154	-0.0045456227
cg16427321	0.0036805627		cg27299047	-0.0045467814
cg18257574	0.0036807512		cg09406989	-0.0045468349
cg19542542	0.003680937		cg05974274	-0.0045468843
cg02862461	0.0036810651		cg08801795	-0.0045469368
cg20299802	0.003681114		cg15415787	-0.0045485066
cg19182423	0.0036813366		cg04599149	-0.0045491593
cg07212747	0.0036814053		cg08043345	-0.0045497934
cg16571642	0.0036818398		cg23704627	-0.0045505612
cg15010372	0.0036818804		cg26398848	-0.0045512931
cg25249068	0.003682043		cg09911083	-0.0045515976
cg15920453	0.0036826687		cg02714303	-0.0045518988
cg17494199	0.0036827859		cg15160748	-0.0045519875
cg09220326	0.003682891		cg02393107	-0.0045520901
cg20458433	0.003683174		cg26225496	-0.0045524232
cg06041067	0.0036832275		cg18728264	-0.0045530067
cg17584512	0.0036833096		cg16339238	-0.004553561
cg11935248	0.0036834219		cg13699245	-0.0045540834
cg23598480	0.0036835076		cg07099640	-0.0045541068
cg25292309	0.0036835881		cg18322510	-0.0045543018
cg00134602	0.0036837517		cg02156899	-0.004554532
cg02998240	0.0036837982		cg12920333	-0.0045550841
cg07149179	0.0036840412		cg22433862	-0.0045551785
cg16736826	0.0036842413		cg14636922	-0.0045562919
cg12002139	0.0036843273		cg00787726	-0.0045571016
cg13567299	0.0036846332		cg23100152	-0.0045573723
cg07633702	0.0036846399		cg01196158	-0.0045577502
cg25747670	0.0036846606		cg07181843	-0.0045577582
cg19459434	0.0036848327		cg13923094	-0.0045580532
cg07267600	0.0036849495		cg22452230	-0.004558523
cg21953905	0.0036849801		cg03561416	-0.0045586725
cg08827110	0.0036852246		cg06494642	-0.0045607204
cg10857774	0.0036855654		cg16048383	-0.0045608979
cg20818262	0.0036857306		cg02348634	-0.0045610552
cg23668905	0.0036859805		cg24625388	-0.0045614006
cg06403845	0.0036860059		cg03244997	-0.0045617111
cg15101985	0.0036861223		cg23253752	-0.004561919
cg23745839	0.0036862128		cg00773370	-0.0045627832
cg25916135	0.0036864913		cg01656853	-0.0045629508
cg01128031	0.0036865894		cg24464789	-0.0045643525
cg14420953	0.0036868345		cg17379860	-0.0045646656
cg22990967	0.0036868821		cg10549973	-0.004564802
cg12272160	0.0036868955		cg08775835	-0.0045649876
cg19577548	0.0036869034		cg03550233	-0.0045654443
cg17405812	0.0036869428		cg17119930	-0.0045677266
cg23375068	0.0036869711		cg14705079	-0.0045679196
cg06937207	0.0036873174		cg10899768	-0.0045688803
cg22900075	0.0036877428		cg17062279	-0.0045708276
cg05899118	0.0036878506		cg11117099	-0.00457291
cg08418670	0.0036882445		cg14167629	-0.0045746091
cg17080087	0.0036882695		cg07199862	-0.004577463
cg12072789	0.0036890003		cg10226546	-0.0045777892
cg23375593	0.0036891773		cg11896633	-0.0045784519
cg08765811	0.0036893518		cg12166476	-0.0045792637
cg05501617	0.003689366		cg03775991	-0.0045800461
cg20772037	0.0036894608		cg09692695	-0.0045806805
cg13306815	0.0036896327		cg04779752	-0.0045808966
cg13544946	0.0036897278		cg05650846	-0.0045831612
cg24960799	0.0036905727		cg23143502	-0.0045832375
cg04865113	0.0036907325		cg26556385	-0.0045839991
cg07782479	0.0036907424		cg17069873	-0.0045840331
cg19673440	0.0036908605		cg14096415	-0.0045846462
cg02010532	0.0036909148		cg23184226	-0.0045847725
cg17884766	0.0036909642		cg08721338	-0.0045854715
cg15036894	0.0036911354		cg01030476	-0.0045860591
cg26400954	0.0036916749		cg23093754	-0.004586348
cg20337103	0.00369168		cg02869459	-0.0045872646
cg11886949	0.0036918931		cg21921474	-0.0045878849
cg25899154	0.0036927278		cg06521550	-0.0045885212
cg06163593	0.0036929392		cg06765514	-0.0045889208
cg02110836	0.0036933459		cg05304531	-0.0045949822
cg10948795	0.0036933928		cg09232440	-0.0045950195
cg10112781	0.0036934457		cg04425005	-0.0045953479
cg13670057	0.0036935484		cg02076020	-0.0045954339
cg25053413	0.0036935782		cg25284397	-0.0045970563
cg27428520	0.0036937482		cg06508886	-0.0045971923
cg06179179	0.0036938123		cg11088422	-0.0045988324
cg26932364	0.00369389		cg08022717	-0.0045988454
cg17322774	0.0036939615		cg26137121	-0.0045995192
cg25952096	0.0036940119		cg06353069	-0.0046003863
cg02484352	0.0036941741		cg08600213	-0.0046007674
cg08846079	0.0036943267		cg17202724	-0.004600867
cg21799898	0.0036945176		cg16454130	-0.0046009881
cg26371327	0.003695116		cg16646298	-0.0046014974
cg01970336	0.0036952431		cg15318007	-0.0046023767
cg19241619	0.003695365		cg10843343	-0.0046035458
cg13818302	0.0036955549		cg10581837	-0.0046038425
cg01576260	0.0036956368		cg05042743	-0.0046044286
cg20705893	0.0036956949		cg10025443	-0.0046047164
cg05418947	0.0036959548		cg14210726	-0.004604823
cg23221651	0.0036960388		cg12426344	-0.0046048808
cg00898486	0.0036960694		cg03994942	-0.0046074931
cg25683811	0.0036962292		cg24923516	-0.0046081966
cg18894552	0.0036962901		cg07628769	-0.0046091899
cg22363368	0.0036965334		cg15313403	-0.0046101599
cg10134156	0.0036965751		cg05364122	-0.0046103171
cg00792688	0.0036967664		cg07658533	-0.0046111307
cg23182836	0.0036970876		cg07688988	-0.0046112612
cg26833538	0.0036972621		cg09761040	-0.0046113549
cg21445398	0.0036974309		cg08271443	-0.0046121925
cg13933043	0.0036975254		cg02251243	-0.0046122255
cg21919820	0.003697553		cg14850784	-0.004612279
cg01890836	0.0036975878		cg13920460	-0.0046144237
cg13939166	0.0036977681		cg27158867	-0.0046147043
cg12653570	0.0036980977		cg20701182	-0.0046156382
cg26730763	0.003698213		cg09243900	-0.0046170616
cg06438559	0.0036985895		cg27417294	-0.0046182188
cg21449597	0.0036987989		cg16672203	-0.004618584
cg02219601	0.003699005		cg12687926	-0.0046209568
cg25744476	0.0036992798		cg26474124	-0.0046219225
cg10737718	0.0036995384		cg21340733	-0.0046228619
cg08922729	0.0036996991		cg12068816	-0.0046233742
cg00956142	0.0036999962		cg13757640	-0.004625023
cg16391242	0.0037004148		cg00725145	-0.004626556
cg15732079	0.00370054		cg10872774	-0.0046270755
cg00040749	0.0037005663		cg01716224	-0.004627186
cg13019306	0.0037009438		cg11493223	-0.0046277883
cg05314310	0.0037009563		cg20544808	-0.0046291362
cg11734772	0.0037010555		cg05981785	-0.0046295763
cg16845265	0.0037011756		cg00566164	-0.0046298028
cg08998657	0.0037013284		cg10265016	-0.0046298351
cg10577257	0.0037016632		cg00803453	-0.0046302085
cg23160829	0.0037018948		cg06460013	-0.0046318677
cg25054821	0.0037019419		cg15826398	-0.0046321649
cg23916878	0.003701992		cg19096389	-0.0046326938
cg03448016	0.0037024012		cg18792131	-0.0046327857
cg16724720	0.0037024828		cg07896068	-0.0046332768
cg26197254	0.0037027865		cg26024880	-0.0046340524
cg12049093	0.0037031033		cg00002033	-0.0046348029
cg17510957	0.0037032137		cg00686880	-0.004635791
cg19340296	0.0037032932		cg18437633	-0.0046385808
cg19082559	0.0037034714		cg17114584	-0.004639621
cg00852051	0.0037035169		cg24847625	-0.0046427385
cg23381232	0.0037035661		cg10217767	-0.0046467182
cg05476182	0.0037035712		cg07413467	-0.004647425
cg12534147	0.0037036725		cg24371114	-0.0046477507
cg04014685	0.0037040546		cg14445389	-0.0046479426
cg09742643	0.0037042761		cg09127400	-0.0046488963
cg13135241	0.0037043064		cg09436375	-0.0046493465
cg21819782	0.0037043495		cg26376168	-0.0046520416
cg03337575	0.0037046926		cg08886823	-0.0046533732
cg06459070	0.0037047889		cg15900248	-0.0046549372
cg25376491	0.0037054785		cg11104474	-0.0046574817
cg20729768	0.0037055441		cg07876950	-0.004658668
cg01966390	0.0037055673		cg02112154	-0.0046589358
cg10841138	0.0037056437		cg16435779	-0.0046598609
cg18963763	0.0037056932		cg02192228	-0.0046603986
cg27097034	0.0037057771		cg02696561	-0.004663261
cg15687300	0.0037057813		cg05882699	-0.0046633658
cg01262952	0.0037059264		cg26571870	-0.0046660288
cg26955845	0.0037061454		cg13986762	-0.0046665969
cg00234975	0.0037062161		cg16941568	-0.0046666566
cg08407620	0.0037064536		cg04663842	-0.0046669795
cg10930290	0.0037067227		cg14743534	-0.0046679256
cg02589604	0.0037070266		cg27660165	-0.0046698733
cg08729279	0.0037070782		cg22779330	-0.0046710697
cg03328299	0.0037071817		cg07897871	-0.0046719177
cg11732197	0.0037072276		cg09607679	-0.0046733584
cg17540575	0.0037073719		cg19445690	-0.0046778056
cg20643945	0.0037073889		cg17484699	-0.0046813704
cg03919488	0.0037074846		cg14365143	-0.0046833454
cg17143168	0.003707527		cg22335340	-0.0046847955
cg25616869	0.0037076013		cg04398180	-0.004684872
cg11484353	0.0037076259		cg24796261	-0.0046853098
cg16683060	0.0037076594		cg11745444	-0.0046853473
cg14166212	0.0037079641		cg00326131	-0.0046859627
cg24660086	0.0037081063		cg16378352	-0.0046863049
cg02260363	0.0037081924		cg27590407	-0.0046868467
cg21503202	0.0037082243		cg06830044	-0.0046874561
cg16100244	0.0037083396		cg26456554	-0.0046880185
cg24828167	0.0037084086		cg15986919	-0.0046888582
cg23530586	0.0037085948		cg17885542	-0.0046911535
cg20640749	0.0037086135		cg01305291	-0.0046921688
cg04914221	0.0037087216		cg09753657	-0.0046943969
cg02655361	0.0037088204		cg12067687	-0.0046945301
cg08698943	0.0037088446		cg02202502	-0.0046947613
cg21474062	0.0037089161		cg08313168	-0.0046947724
cg22961335	0.0037091879		cg23622369	-0.0046953296
cg16429725	0.0037092844		cg27218154	-0.0046961565
cg12128340	0.0037094347		cg08871354	-0.0046967063
cg12386509	0.0037096315		cg22731578	-0.0046971968
cg25336892	0.0037098555		cg12626076	-0.0046982316
cg14654171	0.0037104329		cg20010135	-0.0047029145
cg18270378	0.003710687		cg01383287	-0.0047049302
cg24878374	0.0037115941		cg05627103	-0.0047059927
cg12232146	0.0037116097		cg15352671	-0.0047074965
cg09662638	0.00371174		cg24308560	-0.0047087712
cg01432692	0.0037118751		cg01428378	-0.0047090027
cg14647989	0.0037118917		cg02849695	-0.0047099467
cg26125956	0.0037121269		cg04681525	-0.00471051
cg13428477	0.0037123963		cg08137948	-0.0047117779
cg03315407	0.0037124722		cg04877910	-0.0047119138
cg15001406	0.0037125077		cg01251360	-0.0047123658
cg06172950	0.0037126004		cg01216679	-0.0047146869
cg02660643	0.0037126009		cg10702818	-0.004715031
cg07535316	0.0037126174		cg21390575	-0.00471535
cg04227945	0.0037127088		cg25862768	-0.0047154117
cg26579713	0.0037127608		cg20914725	-0.004717099
cg04188351	0.0037128071		cg18059891	-0.004720009
cg07126091	0.0037128667		cg26531804	-0.0047202767
cg08305942	0.0037130304		cg22453529	-0.0047220856
cg21025113	0.0037130826		cg09201238	-0.0047246089
cg27038382	0.0037132133		cg00477017	-0.0047247136
cg15809077	0.0037132675		cg04599341	-0.0047248432
cg01996297	0.0037134588		cg16452248	-0.0047267359
cg09433131	0.003713646		cg08400124	-0.0047277346
cg00472879	0.0037140981		cg02482603	-0.0047277725
cg21252529	0.0037143071		cg20801056	-0.0047288685
cg22776856	0.0037143223		cg03182958	-0.0047297783
cg09163477	0.0037145849		cg02390801	-0.0047309336
cg14122403	0.0037147153		cg00154455	-0.0047336034
cg14287869	0.0037152189		cg26815066	-0.0047340238
cg10336193	0.0037157252		cg20869844	-0.0047354141
cg25738326	0.003715845		cg06038133	-0.0047367445
cg26504263	0.003715996		cg14255981	-0.0047369527
cg18865080	0.0037159976		cg03519907	-0.0047385796
cg02399008	0.0037160864		cg01465169	-0.0047404023
cg21282282	0.0037166799		cg05087455	-0.0047406295
cg02643668	0.0037169047		cg22478679	-0.0047407595
cg19544065	0.0037170421		cg08492625	-0.0047424674
cg03891318	0.0037171586		cg05798318	-0.0047444746
cg16139912	0.003717464		cg24201034	-0.0047451962
cg27076536	0.0037177027		cg10173620	-0.0047466096
cg02361493	0.0037178773		cg26328757	-0.0047467629
cg16704703	0.003718328		cg25153824	-0.0047478141
cg02094283	0.0037183455		cg23613317	-0.0047489149
cg10804254	0.003718687		cg02825887	-0.0047489563
cg13213755	0.0037186968		cg16088380	-0.0047512239
cg11239697	0.0037191021		cg11611244	-0.0047516462
cg02225137	0.0037193764		cg03966094	-0.0047517163
cg09075968	0.0037193973		cg04539072	-0.0047546894
cg21282907	0.0037194697		cg26112170	-0.004755105
cg20834178	0.0037195872		cg11647421	-0.0047566815
cg05780864	0.003719784		cg08284496	-0.0047576945
cg19266329	0.0037203591		cg01835489	-0.0047592979
cg13977620	0.0037203661		cg03994651	-0.004760271
cg03266686	0.0037206197		cg03780851	-0.0047604361
cg22264980	0.0037206322		cg26623837	-0.0047608162
cg06961323	0.0037207282		cg11663600	-0.0047619315
cg25233271	0.0037210865		cg15261712	-0.0047637085
cg27354094	0.0037211981		cg08855671	-0.0047644386
cg09265940	0.0037213769		cg04948284	-0.0047646723
cg04369651	0.0037214144		cg05772218	-0.0047646957
cg06176471	0.0037215386		cg00366917	-0.0047651503
cg17334970	0.0037215981		cg15541611	-0.0047654829
cg12533206	0.0037216509		cg27151561	-0.004765902
cg11715202	0.0037217581		cg02466246	-0.0047664397
cg21498475	0.0037217919		cg01519063	-0.0047673033
cg21297772	0.0037221386		cg19743881	-0.0047694354
cg07573872	0.0037222307		cg24987590	-0.0047702758
cg06934974	0.0037226301		cg03363863	-0.0047716544
cg26511585	0.0037227497		cg00767058	-0.0047725412
cg10480506	0.0037231274		cg16892553	-0.0047737405
cg09357935	0.0037237164		cg00689651	-0.0047739646
cg25522867	0.0037244678		cg04041679	-0.0047741147
cg06613738	0.0037246071		cg04914562	-0.0047764867
cg11206084	0.0037253709		cg04009492	-0.004778446
cg17611046	0.0037255989		cg20367961	-0.0047786969
cg07507418	0.0037257847		cg14052044	-0.0047802149
cg01556706	0.003726033		cg02072492	-0.0047824147
cg08106961	0.0037261623		cg19785773	-0.0047845857
cg23102014	0.0037263907		cg10207218	-0.0047854339
cg01994275	0.003726603		cg05396212	-0.0047861899
cg22636722	0.0037267341		cg03598754	-0.0047881616
cg13324103	0.0037268768		cg01410876	-0.0047908918
cg10064525	0.0037268854		cg12275410	-0.0047912256
cg08650639	0.0037270648		cg14507088	-0.0047913648
cg25518868	0.003727163		cg21486510	-0.0047920669
cg05134325	0.0037272567		cg00994643	-0.0047925778
cg09958560	0.0037273395		cg23800435	-0.0047946369
cg12115748	0.0037275649		cg27274706	-0.0047967235
cg18700744	0.0037276243		cg11025705	-0.0047982993
cg03820725	0.0037276378		cg25936380	-0.0047990653
cg06935608	0.0037279417		cg15375239	-0.0048016961
cg20013688	0.0037283516		cg03600605	-0.0048034483
cg09244312	0.0037285444		cg23214464	-0.0048035978
cg03928154	0.003728559		cg11348165	-0.0048037302
cg25773259	0.0037287586		cg07282816	-0.0048084093
cg23521140	0.0037291114		cg00550797	-0.0048102215
cg05808372	0.0037291152		cg04660111	-0.0048136534
cg24637349	0.0037291813		cg04523291	-0.0048141168
cg13432945	0.0037294374		cg23283495	-0.0048144331
cg18204684	0.0037294504		cg09972881	-0.004815496
cg22980453	0.0037299807		cg09476347	-0.0048182844
cg10422047	0.0037301511		cg14263391	-0.0048183565
cg02097616	0.003730273		cg11624060	-0.0048204477
cg24712501	0.003730602		cg03684977	-0.0048216095
cg26330809	0.0037314247		cg26178184	-0.0048232095
cg06932535	0.0037314716		cg25748108	-0.004823223
cg01354426	0.003731786		cg07942479	-0.004823676
cg11051139	0.0037318225		cg14081861	-0.004825297
cg09333584	0.0037320304		cg03502979	-0.0048265844
cg24652361	0.0037326996		cg19470372	-0.0048279516
cg00130710	0.0037327376		cg25326319	-0.0048289266
cg04227871	0.0037329493		cg06946543	-0.0048307684
cg07083818	0.0037332402		cg05427381	-0.0048312241
cg18859248	0.0037338766		cg19337852	-0.0048315916
cg26140475	0.0037340126		cg18129748	-0.0048332743
cg26525025	0.0037340262		cg18089519	-0.0048334274
cg18006637	0.003734273		cg25341653	-0.0048334922
cg13908359	0.0037345025		cg00411097	-0.0048336695
cg10087036	0.0037353199		cg12752420	-0.0048342227
cg27531731	0.0037355283		cg09701233	-0.0048352144
cg25630380	0.0037356252		cg05280206	-0.0048352756
cg24694702	0.003735669		cg27633342	-0.0048353358
cg24790419	0.0037356841		cg16379337	-0.0048362688
cg17787502	0.00373584		cg27501759	-0.0048372652
cg08463231	0.003736421		cg26785800	-0.0048401616
cg22354646	0.0037365507		cg06665453	-0.0048423943
cg20627046	0.0037368617		cg10441424	-0.004843186
cg13921921	0.0037370159		cg06345789	-0.0048443433
cg09118053	0.0037370735		cg24153763	-0.0048457337
cg24796998	0.0037371932		cg08827674	-0.0048492226
cg23679344	0.0037372217		cg22053861	-0.0048509101
cg23675000	0.003737447		cg14202477	-0.0048522772
cg10112270	0.003737496		cg13130398	-0.0048537762
cg17739202	0.0037375172		cg10624914	-0.0048586388
cg22495058	0.0037375712		cg04127765	-0.0048619319
cg08621445	0.0037376321		cg23350812	-0.0048646679
cg03190725	0.0037376555		cg03396285	-0.0048646787
cg10159529	0.0037381403		cg26446928	-0.004865796
cg24310780	0.0037385669		cg12503394	-0.0048659367
cg24178897	0.0037388638		cg02507296	-0.0048672608
cg24979161	0.0037390197		cg24751129	-0.0048674047
cg07986257	0.0037395321		cg11667754	-0.0048678302
cg19624489	0.003739687		cg11253416	-0.0048681695
cg27410595	0.0037397188		cg24217704	-0.0048695338
cg26311501	0.0037398695		cg07669260	-0.0048709022
cg15148573	0.0037399317		cg25965774	-0.004872684
cg03327443	0.0037401163		cg05317714	-0.0048745615
cg15186969	0.0037401716		cg22338127	-0.0048749622
cg00865429	0.003740193		cg12564097	-0.0048765614
cg03019844	0.003740228		cg18565355	-0.0048801433
cg16051727	0.0037402486		cg01725531	-0.0048810166
cg05764001	0.0037403242		cg13461447	-0.0048829798
cg06663317	0.0037405196		cg11866303	-0.0048838203
cg09709565	0.0037405585		cg12845006	-0.0048879126
cg11786870	0.0037407633		cg11785537	-0.0048892276
cg14843872	0.0037408155		cg00990613	-0.0048928904
cg23244463	0.003741186		cg01955533	-0.0048959015
cg22963843	0.0037413618		cg07059875	-0.0048980181
cg17637877	0.0037415135		cg18525965	-0.0049012854
cg20749059	0.0037417871		cg23921031	-0.0049037427
cg12010750	0.0037418618		cg11566172	-0.0049067631
cg23985420	0.0037418798		cg27383956	-0.0049073246
cg10502324	0.0037421648		cg22544673	-0.004907611
cg05439204	0.0037422248		cg04706597	-0.0049112011
cg08203624	0.0037422385		cg25887236	-0.0049115485
cg14440664	0.0037423868		cg16296442	-0.0049136108
[truncated: 980 more rows]
